# Supplementary material for: A literature-based approach for curating gene signatures in multifaceted diseases
Source: J Transl Med. 2020 Jul 10;18:279. doi: 10.1186/s12967-020-02408-7 (PMC7350750; doi:10.1186/s12967-020-02408-7)
Supplement: Supplementary file 1 — Additional file 1: Table S1. LitLab Gene Retriever output of genes retrieved from PMIDs associated with IBD and mucosal immunity, and IDBU in humans. [file 12967_2020_2408_MOESM1_ESM.xlsx]

## Sheet: output IBD muco_Imm
PubMedID	NcbiID	OrigID	TBID	Symbol	Name	Aliases	UseShortAliases	Count
24122796
24104886
24100718	3596	T.0.016205	T.0.016205	IL13	interleukin 13	IL13;interleukin 13;IL-13;P600;interleukin-13	FALSE	11650
24100718	50616	T.0.009096	T.0.009096	IL22	interleukin 22	IL22;interleukin 22;IL-21;IL-22;IL-D110;IL-TIF;ILTIF;TIFIL-23;TIFa;zcyto18;interleukin-22;IL-10-related T-cell-derived inducible factor;cytokine Zcyto18;INTERLEUKIN 10-RELATED T CELL-DERIVED INDUCIBLE FACTOR	FALSE	2804
24100718	3567	T.0.006238	T.0.006238	IL5	interleukin 5	IL5;interleukin 5;interleukin5;EDF;IL-5;TRF;interleukin-5;B-cell differentiation factor I;T-cell replacing factor;colony-stimulating factor, eosinophil;eosinophil differentiation factor	FALSE	14265
24100718	3605	T.0.013018	T.0.013018	IL17A	interleukin 17A	IL17A;interleukin 17A;interleukin 17;CTLA-8;CTLA8;IL-17;IL-17A;IL17;interleukin-17A;cytotoxic T-lymphocyte-associated antigen 8;cytotoxic T-lymphocyte-associated protein 8;interleukin 17 (cytotoxic T-lymphocyte-associated serine esterase 8);CYTOTOXIC T-LYMPHOCYTE-ASSOCIATED SERINE ESTERASE 8	FALSE	18234
24100718	3458	T.0.016259	T.0.016259	IFNG	interferon gamma	IFNG;interferon gamma;IMMUNE IFN;Interferongamma;IFNgamma;gammainterferon;gamma interferon;IFG;IFI;IFN-gamma;immune interferon;INTERFERON, GAMMA;IFN, IMMUNE	FALSE	113108
24100716
24070050
23979405	3662	T.0.015962	T.0.015962	IRF4	interferon regulatory factor 4	IRF4;interferon regulatory factor 4;MUM-1;LSIRF;MUM1;NF-EM5;SHEP8;lymphocyte-specific interferon regulatory factor;multiple myeloma oncogene 1;LYMPHOCYTE-SPECIFIC IRF	FALSE	2665
23962154	2475	T.0.011002	T.0.011002	MTOR	mechanistic target of rapamycin kinase	MTOR;mechanistic target of rapamycin kinase;FRAP;FRAP1;FRAP2;RAFT1;RAPT1;SKS;serine/threonine-protein kinase mTOR;FK506 binding protein 12-rapamycin associated protein 2;FK506-binding protein 12-rapamycin complex-associated protein 1;FKBP-rapamycin associated protein;FKBP12-rapamycin complex-associated protein 1;mammalian target of rapamycin;mechanistic target of rapamycin (serine/threonine kinas…	FALSE	26866
23962154	207	T.0.014592	T.0.014592	AKT1	AKT serine/threonine kinase 1	AKT1;AKT serine/threonine kinase 1;c-AKT;RAC-PKalpha;RACALPHA;PKBALPHA;AKT-1;AKT;CWS6;PKB;PKB-ALPHA;PRKBA;RAC;RAC-ALPHA;RAC-alpha serine/threonine-protein kinase;AKT1m;PKB alpha;RAC-PK-alpha;protein kinase B alpha;proto-oncogene c-Akt;rac protein kinase alpha;serine-threonine protein kinase;v-akt murine thymoma viral oncogene homolog 1;v-akt murine thymoma viral oncogene-like protein 1;ONCOGENE A…	FALSE	35561
23962154	5728	T.0.000454	T.0.000454	PTEN	phosphatase and tensin homolog	PTEN;phosphatase and tensin homolog;10q23del;BZS;CWS1;DEC;GLM2;MHAM;MMAC1;PTEN1;PTENbeta;TEP1;phosphatidylinositol 3,4,5-trisphosphate 3-phosphatase and dual-specificity protein phosphatase PTEN;MMAC1 phosphatase and tensin homolog deleted on chromosome 10;mitochondrial PTENalpha;mitochondrial phosphatase and tensin protein alpha;mutated in multiple advanced cancers 1;phosphatase and tensin-like …	FALSE	14134
23962154	1978	T.0.014594	T.0.014594	EIF4EBP1	eukaryotic translation initiation factor 4E binding protein 1	EIF4EBP1;eukaryotic translation initiation factor 4E binding protein 1;EIF4E-BP1;4E-BP1;4EBP1;BP-1;PHAS-I;eukaryotic translation initiation factor 4E-binding protein 1;eIF4E-binding protein 1;phosphorylated heat-and acid-stable protein regulated by insulin 1	FALSE	2747
23962154	6194	T.0.011339	T.0.011339	RPS6	ribosomal protein S6	RPS6;ribosomal protein S6;S6;40S ribosomal protein S6;phosphoprotein NP33;small ribosomal subunit protein eS6	FALSE	6595
23901219	64127	T.0.002283	T.0.002283	NOD2	nucleotide binding oligomerization domain containing 2	NOD2;nucleotide binding oligomerization domain containing 2;ACUG;BLAU;BLAUS;CARD15;CD;CLR16.3;IBD1;NLRC2;NOD2B;PSORAS1;YAOS;nucleotide-binding oligomerization domain-containing protein 2;NLR family, CARD domain containing 2;NOD-like receptor C2;caspase recruitment domain family, member 15;caspase recruitment domain protein 15;caspase recruitment domain-containing protein 15;inflammatory bowel dis…	FALSE	2983
23901219	7494	T.0.002823	T.0.002823	XBP1	X-box binding protein 1	XBP1;X-box binding protein 1;XBP;TREB-5;TREB5;XBP-1;XBP2;X-box-binding protein 1;tax-responsive element-binding protein 5;X BOX-BINDING PROTEIN 1;X BOX-BINDING PROTEIN 2	FALSE	2183
23901219	55054	T.0.003724	T.0.003724	ATG16L1	autophagy related 16 like 1	ATG16L1;autophagy related 16 like 1;APG16L;ATG16A;ATG16L;IBD10;WDR30;autophagy-related protein 16-1;APG16L beta;ATG16 autophagy related 16-like 1;WD repeat domain 30;AUTOPHAGY 16-LIKE 1;APG16-LIKE	FALSE	549
23901219	345611	T.0.020997	T.0.020997	IRGM	immunity related GTPase M	IRGM;immunity related GTPase M;IFI1;IRGM1;LRG-47;LRG47;immunity-related GTPase family M protein;LPS-stimulated RAW 264.7 macrophage protein 47 homolog;LRG-47-like protein;immunity-related GTPase family, M1;interferon-inducible protein 1;IMMUNITY-RELATED GTPase FAMILY, M;LRG47, MOUSE, HOMOLOG OF;INTERFERON-INDUCIBLE PROTEIN 1, MOUSE, HOMOLOG OF	FALSE	289
23857343
23791986	3600	T.0.003923	T.0.003923	IL15	interleukin 15	IL15;interleukin 15;IL-15;interleukin-15	FALSE	5394
23791986	3558	T.0.016534	T.0.016534	IL2	interleukin 2	IL2;interleukin 2;interleukinII;interleukin II;IL II;interleukin2;IL-2;TCGF;lymphokine;interleukin-2;T cell growth factor;aldesleukin;involved in regulation of T-cell clonal expansion;T-CELL GROWTH FACTOR	FALSE	66808
23760658
23723379	941	T.0.016152	T.0.016152	CD80	CD80 molecule	CD80;CD80 molecule;B7;B7-1;B7.1;BB1;CD28LG;CD28LG1;LAB7;T-lymphocyte activation antigen CD80;B-lymphocyte activation antigen B7;CD80 antigen (CD28 antigen ligand 1, B7-1 antigen);CTLA-4 counter-receptor B7.1;activation B7-1 antigen;costimulatory factor CD80;costimulatory molecule variant IgV-CD80;CD80 ANTIGEN;CD28 ANTIGEN LIGAND 1;B-LYMPHOCYTE ACTIVATION ANTIGEN B7-1;B71 ANTIGEN	FALSE	9694
23723379	942	T.0.008543	T.0.008543	CD86	CD86 molecule	CD86;CD86 molecule;B7-2;B7.2;B70;CD28LG2;LAB72;T-lymphocyte activation antigen CD86;B-lymphocyte activation antigen B7-2;BU63;CD86 antigen (CD28 antigen ligand 2, B7-2 antigen);CTLA-4 counter-receptor B7.2;FUN-1;CD86 ANTIGEN;CD28 ANTIGEN LIGAND 2;LAB7-2;B72 ANTIGEN	FALSE	9361
23723379	3684	T.0.004236	T.0.004236	ITGAM	integrin subunit alpha M	ITGAM;integrin subunit alpha M;ALPHA-M INTEGRIN;integrin alphaM;CR3 alpha chain;alpha M integrin;CD11B;CR3A;MAC-1;MAC1A;MO1A;SLEB6;integrin alpha-M;CD11 antigen-like family member B;CR-3 alpha chain;antigen CD11b (p170);cell surface glycoprotein MAC-1 subunit alpha;complement component 3 receptor 3 subunit;integrin, alpha M (complement component 3 receptor 3 subunit);leukocyte adhesion receptor M…	FALSE	12833
23723379	3687	T.0.013557	T.0.013557	ITGAX	integrin subunit alpha X	ITGAX;integrin subunit alpha X;integrin alphaX;CD11C;SLEB6;integrin alpha-X;CD11 antigen-like family member C;complement component 3 receptor 4 subunit;integrin alpha X;integrin, alpha X (antigen CD11C (p150), alpha polypeptide);integrin, alpha X (complement component 3 receptor 4 subunit);leu M5, alpha subunit;leukocyte adhesion glycoprotein p150,95 alpha chain;leukocyte adhesion receptor p150,9…	FALSE	5761
23663779
23647697	213	T.0.004980	T.0.004980	ALB	albumin	ALB;albumin;DYSALBUMINEMIC HYPERTHYROXINEMIA;ALB protein;ALB gene;HSA;PRO0883;PRO0903;PRO1341;serum albumin;ALB DYSALBUMINEMIC HYPERTHYROXINEMIA;HYPERTHYROXINEMIA, DYSALBUMINEMIC;ANALBUMINEMIA;BISALBUMINEMIA	FALSE	109776
23539396	50943	T.0.007042	T.0.007042	FOXP3	forkhead box P3	FOXP3;forkhead box P3;AIID;DIETER;IPEX;JM2;PIDX;XPID;forkhead box protein P3;FOXP3delta7;immune dysregulation, polyendocrinopathy, enteropathy, X-linked;immunodeficiency, polyendocrinopathy, enteropathy, X-linked;scurfin	FALSE	14229
23539396	1493	T.0.007072	T.0.007072	CTLA4	cytotoxic T-lymphocyte associated protein 4	CTLA4;cytotoxic T-lymphocyte associated protein 4;CTL-A4;ALPS5;CD;CD152;CELIAC3;CTLA-4;GRD4;GSE;IDDM12;cytotoxic T-lymphocyte protein 4;CD152 isoform;celiac disease 3;cytotoxic T lymphocyte associated antigen 4 short spliced form;cytotoxic T-lymphocyte-associated serine esterase-4;insulin-dependent diabetes mellitus 12;ligand and transmembrane spliced cytotoxic T lymphocyte associated antigen 4;C…	FALSE	8491
23485516
23484079	90865	T.0.011222	T.0.011222	IL33	interleukin 33	IL33;interleukin 33;C9orf26;DVS27;IL1F11;NF-HEV;NFEHEV;interleukin-33;DVS27-related protein;interleukin-1 family member 11;nuclear factor for high endothelial venules;nuclear factor from high endothelial venules;NFHEV;CHROMOSOME 9 OPEN READING FRAME 26	FALSE	1481
23484079	3554	T.0.015955	T.0.015955	IL1R1	interleukin 1 receptor type 1	IL1R1;interleukin 1 receptor type 1;IL-1RAlpha;IL-1-R1;IL1-R1;IL-1R1;CD121A;D2S1473;IL-1R-alpha;IL1R;IL1RA;P80;interleukin-1 receptor type 1;CD121 antigen-like family member A;IL-1R-1;IL-1RT-1;IL-1RT1;interleukin 1 receptor alpha, type I;interleukin-1 receptor alpha;interleukin-1 receptor type I;INTERLEUKIN 1 RECEPTOR, TYPE I;INTERLEUKIN 1 RECEPTOR, ALPHA, TYPE I;INTERLEUKIN 1 RECEPTOR	FALSE	10016
23484079	9173	T.0.014329	T.0.014329	IL1RL1	interleukin 1 receptor like 1	IL1RL1;interleukin 1 receptor like 1;ST2 protein;DER4;FIT-1;IL33R;ST2;ST2L;ST2V;T1;interleukin-1 receptor-like 1;growth stimulation-expressed;homolog of mouse growth stimulation-expressed;interleukin 1 receptor-related protein;INTERLEUKIN 1 RECEPTOR-LIKE 1;GROWTH STIMULATION-EXPRESSED GENE, MOUSE, HOMOLOG OF;ST2, MOUSE, HOMOLOG OF;INTERLEUKIN 33 RECEPTOR	FALSE	959
23453631	30009	T.0.008080	T.0.008080	TBX21	T-box 21	TBX21;T-box 21;TBX-21;tbox-21;t-box21;T-PET;T-bet;TBET;TBLYM;T-box transcription factor TBX21;T-box expressed in T cells;T-box protein 21;T-cell-specific T-box transcription factor T-bet;transcription factor TBLYM	FALSE	2811
23453631	3600	T.0.003923	T.0.003923	IL15	interleukin 15	IL15;interleukin 15;IL-15;interleukin-15	FALSE	5394
23453631	958	T.0.007523	T.0.007523	CD40	CD40 molecule	CD40;CD40 molecule;Bp50;CDW40;TNFRSF5;p50;tumor necrosis factor receptor superfamily member 5;B cell surface antigen CD40;B cell-associated molecule;CD40 molecule, TNF receptor superfamily member 5;CD40L receptor;CD40 ANTIGEN;B CELL-ASSOCIATED MOLECULE CD40;TUMOR NECROSIS FACTOR RECEPTOR SUPERFAMILY, MEMBER 5	FALSE	13905
23453631	50616	T.0.009096	T.0.009096	IL22	interleukin 22	IL22;interleukin 22;IL-21;IL-22;IL-D110;IL-TIF;ILTIF;TIFIL-23;TIFa;zcyto18;interleukin-22;IL-10-related T-cell-derived inducible factor;cytokine Zcyto18;INTERLEUKIN 10-RELATED T CELL-DERIVED INDUCIBLE FACTOR	FALSE	2804
23453631	925	T.0.016246	T.0.016246	CD8A	CD8a molecule	CD8A;CD8a molecule;CD8;Leu2;MAL;p32;T-cell surface glycoprotein CD8 alpha chain;CD8 antigen, alpha polypeptide (p32);Leu2 T-lymphocyte antigen;OKT8 T-cell antigen;T cell co-receptor;T-cell antigen Leu2;T-lymphocyte differentiation antigen T8/Leu-2;T8 T-cell antigen;CD8 ANTIGEN, ALPHA POLYPEPTIDE;CD8 T-CELL ANTIGEN LEU2	FALSE	84904
23453631	4783	T.0.015647	T.0.015647	NFIL3	nuclear factor, interleukin 3 regulated	NFIL3;nuclear factor, interleukin 3 regulated;NFIL-3;E4BP4;IL3BP1;NF-IL3A;NFIL3A;nuclear factor interleukin-3-regulated protein;E4 promoter-binding protein 4;interleukin-3 promoter transcriptional activator;interleukin-3-binding protein 1;transcriptional activator NF-IL3A;NUCLEAR FACTOR, INTERLEUKIN 3-REGULATED	FALSE	254
23453631	11126	T.0.015908	T.0.015908	CD160	CD160 molecule	CD160;CD160 molecule;BY55;NK1;NK28;CD160 antigen;CD160 transmembrane isoform;CD160-delta Ig;natural killer cell receptor BY55;natural killer cell receptor, immunoglobulin superfamily member	FALSE	159
23453631	3458	T.0.016259	T.0.016259	IFNG	interferon gamma	IFNG;interferon gamma;IMMUNE IFN;Interferongamma;IFNgamma;gammainterferon;gamma interferon;IFG;IFI;IFN-gamma;immune interferon;INTERFERON, GAMMA;IFN, IMMUNE	FALSE	113108
23426535
23405904
23399695	1524	T.0.015552	T.0.015552	CX3CR1	C-X3-C motif chemokine receptor 1	CX3CR1;C-X3-C motif chemokine receptor 1;CX3C-R1;CX3CR-1;CCRL1;CMKBRL1;CMKDR1;GPR13;GPRV28;V28;CX3C chemokine receptor 1;C-X3-C CKR-1;CMK-BRL-1;CMK-BRL1;G-protein coupled receptor 13;beta chemokine receptor-like 1;chemokine (C-C) receptor-like 1;chemokine (C-X3-C motif) receptor 1;chemokine (C-X3-C) receptor 1;fractalkine receptor;CHEMOKINE, CX3C MOTIF, RECEPTOR 1;FRACTALKINE RECEPTOR CX3CR1;G PR…	FALSE	1731
23399695	3682	T.0.016234	T.0.016234	ITGAE	integrin subunit alpha E	ITGAE;integrin subunit alpha E;alphaE integrin;alpha E integrin;integrin alphaE;IG-F1;IGF-1;ALPHA-E INTEGRIN;CD103;HUMINAE;integrin alpha-E;HML-1 antigen;antigen CD103, human mucosal lymphocyte antigen 1 alpha polypeptide;human mucosal lymphocyte antigen 1, alpha polypeptide;integrin alpha-IEL;integrin, alpha E (antigen CD103, human mucosal lymphocyte antigen 1 alpha polypeptide);mucosal lymphocy…	FALSE	15016
23334413	1236	T.0.003771	T.0.003771	CCR7	C-C motif chemokine receptor 7	CCR7;C-C motif chemokine receptor 7;c-c chemokine receptor 7;CC-R7;BLR2;CC-CKR-7;CCR-7;CD197;CDw197;CMKBR7;EBI1;C-C chemokine receptor type 7;Bukitt's lymphoma receptor 2;CC chemokine receptor 7;EBV-induced G protein-coupled receptor 1;Epstein-Barr virus induced gene 1;Epstein-Barr virus-induced G-protein coupled receptor 1;MIP-3 beta receptor;chemokine (C-C motif) receptor 7;lymphocyte-specific …	FALSE	3414
23334413	1524	T.0.015552	T.0.015552	CX3CR1	C-X3-C motif chemokine receptor 1	CX3CR1;C-X3-C motif chemokine receptor 1;CX3C-R1;CX3CR-1;CCRL1;CMKBRL1;CMKDR1;GPR13;GPRV28;V28;CX3C chemokine receptor 1;C-X3-C CKR-1;CMK-BRL-1;CMK-BRL1;G-protein coupled receptor 13;beta chemokine receptor-like 1;chemokine (C-C) receptor-like 1;chemokine (C-X3-C motif) receptor 1;chemokine (C-X3-C) receptor 1;fractalkine receptor;CHEMOKINE, CX3C MOTIF, RECEPTOR 1;FRACTALKINE RECEPTOR CX3CR1;G PR…	FALSE	1731
23334413	4615	T.0.015956	T.0.015956	MYD88	myeloid differentiation primary response 88	MYD88;myeloid differentiation primary response 88;MYD-88;MYD88D;myeloid differentiation primary response protein MyD88;mutant myeloid differentiation primary response 88;myeloid differentiation primary response gene (88);MYELOID DIFFERENTIATION PRIMARY RESPONSE GENE 88	FALSE	6390
23325116	64127	T.0.002283	T.0.002283	NOD2	nucleotide binding oligomerization domain containing 2	NOD2;nucleotide binding oligomerization domain containing 2;ACUG;BLAU;BLAUS;CARD15;CD;CLR16.3;IBD1;NLRC2;NOD2B;PSORAS1;YAOS;nucleotide-binding oligomerization domain-containing protein 2;NLR family, CARD domain containing 2;NOD-like receptor C2;caspase recruitment domain family, member 15;caspase recruitment domain protein 15;caspase recruitment domain-containing protein 15;inflammatory bowel dis…	FALSE	2983
23278129	3553	T.0.001691	T.0.001691	IL1B	interleukin 1 beta	IL1B;interleukin 1 beta;beta interleukin 1;interleukin 1beta;ILI beta;IL I beta;IL Ibeta;IL1beta;IL-1beta;interleukin Ibeta;interleukin I beta;interleukin1beta;interleukin1 beta;IL1-B;IL-1;IL1-BETA;IL1F2;interleukin-1 beta;IL-1 beta;catabolin;preinterleukin 1 beta;pro-interleukin-1-beta;INTERLEUKIN 1-BETA	FALSE	72209
23278129	1236	T.0.003771	T.0.003771	CCR7	C-C motif chemokine receptor 7	CCR7;C-C motif chemokine receptor 7;c-c chemokine receptor 7;CC-R7;BLR2;CC-CKR-7;CCR-7;CD197;CDw197;CMKBR7;EBI1;C-C chemokine receptor type 7;Bukitt's lymphoma receptor 2;CC chemokine receptor 7;EBV-induced G protein-coupled receptor 1;Epstein-Barr virus induced gene 1;Epstein-Barr virus-induced G-protein coupled receptor 1;MIP-3 beta receptor;chemokine (C-C motif) receptor 7;lymphocyte-specific …	FALSE	3414
23278129	147660	T.0.017331	T.0.017331	ZNF578	zinc finger protein 578	ZNF578;zinc finger protein 578;IFNA1;interferon alpha 1;IFNA@;IFL;IFN;IFN-ALPHA;IFNA13;IFN-alphaD;IFN-alpha 1b;interferon alpha 1b	FALSE	14161
23278129	3439	T.0.011962	T.0.011962	IFNA1	interferon alpha 1	IFNA1;interferon alpha 1;IFNalpha1;IFN-alpha1;IFN-A1;IFN-alpha1b;alpha i interferon;alpha1 interferon;alpha 1 interferon;interferon alpha I;interferon alpha1;interferon alphaI;interferon alpha1b;IFNALPHA-1b;IFNALPHA1b;IFNALPHA;ALPHAINTERFERON;LEUKOCYTIC IFN;LEUKOCYTIC INTERFERON;LEUKOCYTE IFN;ALPHA-1 INTERFERON;IFL;IFN;IFN-ALPHA;IFN-alphaD;IFNA13;IFNA@;interferon alpha-1/13;IFN-alpha 1b;IFN-alpha…	FALSE	18968
23278129	1524	T.0.015552	T.0.015552	CX3CR1	C-X3-C motif chemokine receptor 1	CX3CR1;C-X3-C motif chemokine receptor 1;CX3C-R1;CX3CR-1;CCRL1;CMKBRL1;CMKDR1;GPR13;GPRV28;V28;CX3C chemokine receptor 1;C-X3-C CKR-1;CMK-BRL-1;CMK-BRL1;G-protein coupled receptor 13;beta chemokine receptor-like 1;chemokine (C-C) receptor-like 1;chemokine (C-X3-C motif) receptor 1;chemokine (C-X3-C) receptor 1;fractalkine receptor;CHEMOKINE, CX3C MOTIF, RECEPTOR 1;FRACTALKINE RECEPTOR CX3CR1;G PR…	FALSE	1731
23278129	941	T.0.016152	T.0.016152	CD80	CD80 molecule	CD80;CD80 molecule;B7;B7-1;B7.1;BB1;CD28LG;CD28LG1;LAB7;T-lymphocyte activation antigen CD80;B-lymphocyte activation antigen B7;CD80 antigen (CD28 antigen ligand 1, B7-1 antigen);CTLA-4 counter-receptor B7.1;activation B7-1 antigen;costimulatory factor CD80;costimulatory molecule variant IgV-CD80;CD80 ANTIGEN;CD28 ANTIGEN LIGAND 1;B-LYMPHOCYTE ACTIVATION ANTIGEN B7-1;B71 ANTIGEN	FALSE	9694
23278129	3586	T.0.005303	T.0.005303	IL10	interleukin 10	IL10;interleukin 10;interleukin10;interleukin X;IL-X;CSIF;GVHDS;IL-10;IL10A;TGIF;interleukin-10;T-cell growth inhibitory factor;cytokine synthesis inhibitory factor	FALSE	55456
23278129	958	T.0.007523	T.0.007523	CD40	CD40 molecule	CD40;CD40 molecule;Bp50;CDW40;TNFRSF5;p50;tumor necrosis factor receptor superfamily member 5;B cell surface antigen CD40;B cell-associated molecule;CD40 molecule, TNF receptor superfamily member 5;CD40L receptor;CD40 ANTIGEN;B CELL-ASSOCIATED MOLECULE CD40;TUMOR NECROSIS FACTOR RECEPTOR SUPERFAMILY, MEMBER 5	FALSE	13905
23278129	942	T.0.008543	T.0.008543	CD86	CD86 molecule	CD86;CD86 molecule;B7-2;B7.2;B70;CD28LG2;LAB72;T-lymphocyte activation antigen CD86;B-lymphocyte activation antigen B7-2;BU63;CD86 antigen (CD28 antigen ligand 2, B7-2 antigen);CTLA-4 counter-receptor B7.2;FUN-1;CD86 ANTIGEN;CD28 ANTIGEN LIGAND 2;LAB7-2;B72 ANTIGEN	FALSE	9361
23278129	3565	T.0.014763	T.0.014763	IL4	interleukin 4	IL4;interleukin 4;IL IV;interleukin4;BCGF-1;BCGF1;BSF-1;BSF1;IL-4;interleukin-4;B cell growth factor 1;B_cell stimulatory factor 1;binetrakin;interleukin 4 variant 2;lymphocyte stimulatory factor 1;pitrakinra;B-CELL STIMULATORY FACTOR 1	FALSE	46397
23278129	3682	T.0.016234	T.0.016234	ITGAE	integrin subunit alpha E	ITGAE;integrin subunit alpha E;alphaE integrin;alpha E integrin;integrin alphaE;IG-F1;IGF-1;ALPHA-E INTEGRIN;CD103;HUMINAE;integrin alpha-E;HML-1 antigen;antigen CD103, human mucosal lymphocyte antigen 1 alpha polypeptide;human mucosal lymphocyte antigen 1, alpha polypeptide;integrin alpha-IEL;integrin, alpha E (antigen CD103, human mucosal lymphocyte antigen 1 alpha polypeptide);mucosal lymphocy…	FALSE	15016
23278129	3558	T.0.016534	T.0.016534	IL2	interleukin 2	IL2;interleukin 2;interleukinII;interleukin II;IL II;interleukin2;IL-2;TCGF;lymphokine;interleukin-2;T cell growth factor;aldesleukin;involved in regulation of T-cell clonal expansion;T-CELL GROWTH FACTOR	FALSE	66808
23278129	3562	T.0.014475	T.0.014475	IL3	interleukin 3	IL3;interleukin 3;IL III;interleukin3;IL-3;MCGF;MULTI-CSF;interleukin-3;P-cell stimulating factor;colony-stimulating factor, multiple;hematopoietic growth factor;mast-cell growth factor;multilineage-colony-stimulating factor;multipotential colony-stimulating factor	FALSE	11238
23278129	3569	T.0.016826	T.0.016826	IL6	interleukin 6	IL6;interleukin 6;IFN-beta2;interleukin6;beta-2 interferon;interferon beta2;BSF-2;BSF2;CDF;HGF;HSF;IFN-beta-2;IFNB2;IL-6;interleukin-6;B-cell differentiation factor;B-cell stimulatory factor 2;CTL differentiation factor;hybridoma growth factor;interferon beta-2;interleukin BSF-2;INTERFERON, BETA-2;HEPATOCYTE STIMULATORY FACTOR	FALSE	117012
23278129	7124	T.0.006877	T.0.006877	TNF	tumor necrosis factor	TNF;tumor necrosis factor;monocyte-derived TNF;macrophage-derived TNF;TNFalpha;ALPHA TUMOR NECROSIS FACTOR;DIF;TNF-alpha;TNFA;TNFSF2;TNLG1F;APC1 protein;TNF, macrophage-derived;TNF, monocyte-derived;TNF-a;cachectin;tumor necrosis factor ligand 1F;tumor necrosis factor ligand superfamily member 2;tumor necrosis factor-alpha;TUMOR NECROSIS FACTOR, ALPHA	FALSE	185710
23278129	1235	T.0.013267	T.0.013267	CCR6	C-C motif chemokine receptor 6	CCR6;C-C motif chemokine receptor 6;c-c chemokine receptor 6;cc chemokine receptor 6;BN-1;C-C CKR-6;CC-CKR-6;CCR-6;CD196;CKR-L3;CKRL3;CMKBR6;DCR2;DRY6;GPR29;GPRCY4;STRL22;C-C chemokine receptor type 6;G protein-coupled receptor 29;LARC receptor;chemokine (C-C motif) receptor 6;chemokine (C-C) receptor 6;chemokine receptor-like 3;seven-transmembrane receptor, lymphocyte, 22;CHEMOKINE, CC MOTIF, RE…	FALSE	1408
23278129	9308	T.0.015627	T.0.015627	CD83	CD83 molecule	CD83;CD83 molecule;BL11;HB15;CD83 antigen;B-cell activation protein;CD83 antigen (activated B lymphocytes, immunoglobulin superfamily);cell surface protein HB15;cell-surface glycoprotein;hCD83	FALSE	2541
23278129	3605	T.0.013018	T.0.013018	IL17A	interleukin 17A	IL17A;interleukin 17A;interleukin 17;CTLA-8;CTLA8;IL-17;IL-17A;IL17;interleukin-17A;cytotoxic T-lymphocyte-associated antigen 8;cytotoxic T-lymphocyte-associated protein 8;interleukin 17 (cytotoxic T-lymphocyte-associated serine esterase 8);CYTOTOXIC T-LYMPHOCYTE-ASSOCIATED SERINE ESTERASE 8	FALSE	18234
23278129	3458	T.0.016259	T.0.016259	IFNG	interferon gamma	IFNG;interferon gamma;IMMUNE IFN;Interferongamma;IFNgamma;gammainterferon;gamma interferon;IFG;IFI;IFN-gamma;immune interferon;INTERFERON, GAMMA;IFN, IMMUNE	FALSE	113108
23256764
23194356
23178750	50616	T.0.009096	T.0.009096	IL22	interleukin 22	IL22;interleukin 22;IL-21;IL-22;IL-D110;IL-TIF;ILTIF;TIFIL-23;TIFa;zcyto18;interleukin-22;IL-10-related T-cell-derived inducible factor;cytokine Zcyto18;INTERLEUKIN 10-RELATED T CELL-DERIVED INDUCIBLE FACTOR	FALSE	2804
23150110	1672	T.0.010615	T.0.010615	DEFB1	defensin beta 1	DEFB1;defensin beta 1;BD1;DEFB-1;DEFB101;HBD1;beta-defensin 1;BD-1;DEFENSIN, BETA, 1	FALSE	717
23079675
23038460
23023166
22861803
22677185
22674328	338339	T.0.011504	T.0.011504	CLEC4D	C-type lectin domain family 4 member D	CLEC4D;C-type lectin domain family 4 member D;CD368;CLEC-6;CLEC6;CLECSF8;Dectin-3;MCL;MPCL;C-type (calcium dependent, carbohydrate-recognition domain) lectin, superfamily member 8;C-type lectin receptor;C-type lectin superfamily member 8;C-type lectin-like receptor 6;Dectin 3;macrophage C-type lectin;C-TYPE LECTIN DOMAIN FAMILY 4, MEMBER D;LECTIN, C-TYPE, SUPERFAMILY MEMBER 8	FALSE	482
22674328	64581	T.0.003666	T.0.003666	CLEC7A	C-type lectin domain containing 7A	CLEC7A;C-type lectin domain containing 7A;betaglucan;BGR;CANDF4;CD369;CLECSF12;DECTIN1;SCARE2;C-type lectin domain family 7 member A;C-type (calcium dependent, carbohydrate-recognition domain) lectin, superfamily member 12;C-type lectin superfamily member 12;DC-associated C-type lectin 1;beta-glucan receptor;dectin-1;dendritic cell-associated C-type lectin-1;lectin-like receptor 1;C-TYPE LECTIN D…	FALSE	1096
22612537
22541361
22450895	50616	T.0.009096	T.0.009096	IL22	interleukin 22	IL22;interleukin 22;IL-21;IL-22;IL-D110;IL-TIF;ILTIF;TIFIL-23;TIFa;zcyto18;interleukin-22;IL-10-related T-cell-derived inducible factor;cytokine Zcyto18;INTERLEUKIN 10-RELATED T CELL-DERIVED INDUCIBLE FACTOR	FALSE	2804
22450895	196	T.0.004068	T.0.004068	AHR	aryl hydrocarbon receptor	AHR;aryl hydrocarbon receptor;AHR protein;AHR gene;bHLHe76;AH-receptor;ah receptor;aromatic hydrocarbon receptor;class E basic helix-loop-helix protein 76	FALSE	6689
22356852
22354322	6097	T.0.002190	T.0.002190	RORC	RAR related orphan receptor C	RORC;RAR related orphan receptor C;nuclear receptor RORgamma;IMD42;NR1F3;RORG;RZR-GAMMA;RZRG;TOR;nuclear receptor ROR-gamma;RAR-related orphan nuclear receptor variant 2;RAR-related orphan receptor C;nuclear receptor RZR-gamma;nuclear receptor subfamily 1 group F member 3;retinoic acid-binding receptor gamma;retinoid-related orphan receptor gamma;RAR-RELATED ORPHAN RECEPTOR GAMMA	FALSE	1282
22354322	3605	T.0.013018	T.0.013018	IL17A	interleukin 17A	IL17A;interleukin 17A;interleukin 17;CTLA-8;CTLA8;IL-17;IL-17A;IL17;interleukin-17A;cytotoxic T-lymphocyte-associated antigen 8;cytotoxic T-lymphocyte-associated protein 8;interleukin 17 (cytotoxic T-lymphocyte-associated serine esterase 8);CYTOTOXIC T-LYMPHOCYTE-ASSOCIATED SERINE ESTERASE 8	FALSE	18234
22318493
22198619
22157235	3586	T.0.005303	T.0.005303	IL10	interleukin 10	IL10;interleukin 10;interleukin10;interleukin X;IL-X;CSIF;GVHDS;IL-10;IL10A;TGIF;interleukin-10;T-cell growth inhibitory factor;cytokine synthesis inhibitory factor	FALSE	55456
22129390	3586	T.0.005303	T.0.005303	IL10	interleukin 10	IL10;interleukin 10;interleukin10;interleukin X;IL-X;CSIF;GVHDS;IL-10;IL10A;TGIF;interleukin-10;T-cell growth inhibitory factor;cytokine synthesis inhibitory factor	FALSE	55456
22120167	100008589	T.0.070898	T.0.070898	RNA28SN5	RNA, 28S ribosomal N5	RNA28SN5;RNA, 28S ribosomal N5;RN28S1;RNA28S5;28S rRNA 5;28S ribosomal RNA;RNA, 28S ribosomal 1;RNA, 28S ribosomal 5	FALSE	326
22089028
22014016
21994779	55054	T.0.003724	T.0.003724	ATG16L1	autophagy related 16 like 1	ATG16L1;autophagy related 16 like 1;APG16L;ATG16A;ATG16L;IBD10;WDR30;autophagy-related protein 16-1;APG16L beta;ATG16 autophagy related 16-like 1;WD repeat domain 30;AUTOPHAGY 16-LIKE 1;APG16-LIKE	FALSE	549
21994190	23643	T.0.014470	T.0.014470	LY96	lymphocyte antigen 96	LY96;lymphocyte antigen 96;MD-2 protein;ESOP-1;MD-2;MD2;ly-96;myeloid differentiation protein-2;protein MD-2;MD2 PROTEIN	FALSE	660
21994190	3434	T.0.005721	T.0.005721	IFIT1	interferon induced protein with tetratricopeptide repeats 1	IFIT1;interferon induced protein with tetratricopeptide repeats 1;C56;G10P1;IFI-56;IFI-56K;IFI56;IFIT-1;IFNAI1;ISG56;P56;RNM561;interferon-induced protein with tetratricopeptide repeats 1;interferon, alpha-inducible protein (MW 56kD);interferon-induced 56 kDa protein;interferon-inducible mRNA 561;INTERFERON-INDUCED PROTEIN 56;INTERFERON-INDUCED PROTEIN IFI-56K	FALSE	359
21994190	6364	T.0.015021	T.0.015021	CCL20	C-C motif chemokine ligand 20	CCL20;C-C motif chemokine ligand 20;MIP3alpha;MIP3-alpha;MACROPHAGE INFLAMMATORY PROTEIN 3ALPHA;CKb4;Exodus;LARC;MIP-3-alpha;MIP-3a;MIP3A;SCYA20;ST38;C-C motif chemokine 20;CC chemokine LARC;beta chemokine exodus-1;chemokine (C-C motif) ligand 20;liver and activation-regulated chemokine;macrophage inflammatory protein 3 alpha;small inducible cytokine subfamily A (Cys-Cys), member 20;small-inducib…	FALSE	3043
21994190	4792	T.0.015883	T.0.015883	NFKBIA	NFKB inhibitor alpha	NFKBIA;NFKB inhibitor alpha;NFkappaB inhibitor alpha;NF-kappaB inhibitor alpha;IkBalpha;I-KAPPAB-ALPHA;I-KAPPA-BALPHA;I kappaB alpha;IkappaB alpha;I kappaBalpha;IKBA;MAD-3;NFKBI;NF-kappa-B inhibitor alpha;I-kappa-B-alpha;IkappaBalpha;ikB-alpha;major histocompatibility complex enhancer-binding protein MAD3;nuclear factor of kappa light chain gene enhancer in B-cells;nuclear factor of kappa light p…	FALSE	11495
21994190	4790	T.0.016113	T.0.016113	NFKB1	nuclear factor kappa B subunit 1	NFKB1;nuclear factor kappa B subunit 1;NFkappa-B;NFKB-1;NFKAPPAB1;NF-KAPPAB1;NF-KAPPA-B1;NFKAPPAB-1;NF-KAPPAB-1;CVID12;EBP-1;KBF1;NF-kB1;NF-kappa-B;NF-kappaB;NFKB-p105;NFKB-p50;NFkappaB;p105;p50;nuclear factor NF-kappa-B p105 subunit;DNA-binding factor KBF1;NF-kappabeta;nuclear factor NF-kappa-B p50 subunit;nuclear factor kappa-B DNA binding subunit;nuclear factor of kappa light polypeptide gene …	FALSE	85347
21994190	960	T.0.004014	T.0.004014	CD44	CD44 molecule (Indian blood group)	CD44;CD44 molecule (Indian blood group);CDW44;CSPG8;ECMR-III;HCELL;HUTCH-I;IN;LHR;MC56;MDU2;MDU3;MIC4;Pgp1;CD44 antigen;GP90 lymphocyte homing/adhesion receptor;Hermes antigen;cell surface glycoprotein CD44;chondroitin sulfate proteoglycan 8;epican;extracellular matrix receptor III;hematopoietic cell E-and L-selectin ligand;heparan sulfate proteoglycan;homing function and Indian blood group syste…	FALSE	13449
21994190	7128	T.0.005944	T.0.005944	TNFAIP3	TNF alpha induced protein 3	TNFAIP3;TNF alpha induced protein 3;A20;AISBL;OTUD7C;TNFA1P2;tumor necrosis factor alpha-induced protein 3;OTU domain-containing protein 7C;putative DNA-binding protein A20;tumor necrosis factor inducible protein A20;tumor necrosis factor, alpha induced protein 3;zinc finger protein A20;TUMOR NECROSIS FACTOR-ALPHA-INDUCED PROTEIN 3	FALSE	959
21994190	3576	T.0.014156	T.0.014156	CXCL8	C-X-C motif chemokine ligand 8	CXCL8;C-X-C motif chemokine ligand 8;interelukin8;GCP-1;GCP1;IL8;LECT;LUCT;LYNAP;MDNCF;MONAP;NAF;NAP-1;NAP1;interleukin-8;T-cell chemotactic factor;alveolar macrophage chemotactic factor I;beta endothelial cell-derived neutrophil activating peptide;beta-thromboglobulin-like protein;chemokine (C-X-C motif) ligand 8;emoctakin;granulocyte chemotactic protein 1;interleukin 8;lung giant cell carcinoma…	FALSE	25865
21994190	7111	T.0.012118	T.0.012118	TMOD1	tropomodulin 1	TMOD1;tropomodulin 1;tropomodulin1;TMOD-1;D9S57E;ETMOD;TMOD;tropomodulin-1;E-Tmod;e-tropomodulin;erythrocyte tropomodulin;TROPOMODULIN	FALSE	281
21994190	23031	T.0.004359	T.0.004359	MAST3	microtubule associated serine/threonine kinase 3	MAST3;microtubule associated serine/threonine kinase 3;microtubule-associated serine/threonine-protein kinase 3;MICROTUBULE-ASSOCIATED SERINE/THREONINE KINASE 3;KIAA0561	FALSE	11
21994190	9636	T.0.034499	T.0.034499	ISG15	ISG15 ubiquitin-like modifier	ISG15;ISG15 ubiquitin-like modifier;G1P2;IFI15;IMD38;IP17;UCRP;hUCRP;ubiquitin-like protein ISG15;interferon, alpha-inducible protein (clone IFI-15K);interferon-induced 17-kDa/15-kDa protein;interferon-stimulated protein, 15 kDa;ubiquitin cross-reactive protein;UBIQUITIN-LIKE MODIFIER ISG15;INTERFERON-INDUCED PROTEIN IFI-15K;INTERFERON-INDUCED PROTEIN 15	FALSE	899
21984606	64127	T.0.002283	T.0.002283	NOD2	nucleotide binding oligomerization domain containing 2	NOD2;nucleotide binding oligomerization domain containing 2;ACUG;BLAU;BLAUS;CARD15;CD;CLR16.3;IBD1;NLRC2;NOD2B;PSORAS1;YAOS;nucleotide-binding oligomerization domain-containing protein 2;NLR family, CARD domain containing 2;NOD-like receptor C2;caspase recruitment domain family, member 15;caspase recruitment domain protein 15;caspase recruitment domain-containing protein 15;inflammatory bowel dis…	FALSE	2983
21984606	4790	T.0.016113	T.0.016113	NFKB1	nuclear factor kappa B subunit 1	NFKB1;nuclear factor kappa B subunit 1;NFkappa-B;NFKB-1;NFKAPPAB1;NF-KAPPAB1;NF-KAPPA-B1;NFKAPPAB-1;NF-KAPPAB-1;CVID12;EBP-1;KBF1;NF-kB1;NF-kappa-B;NF-kappaB;NFKB-p105;NFKB-p50;NFkappaB;p105;p50;nuclear factor NF-kappa-B p105 subunit;DNA-binding factor KBF1;NF-kappabeta;nuclear factor NF-kappa-B p50 subunit;nuclear factor kappa-B DNA binding subunit;nuclear factor of kappa light polypeptide gene …	FALSE	85347
21984606	85480	T.0.001818	T.0.001818	TSLP	thymic stromal lymphopoietin	TSLP;thymic stromal lymphopoietin	FALSE	1464
21983481	50624	T.0.000940	T.0.000940	CUZD1	CUB and zona pellucida like domains 1	CUZD1;CUB and zona pellucida like domains 1;ERG-1;ERG1;ITMAP1;UO-44;CUB and zona pellucida-like domain-containing protein 1;CUB and ZP domain-containing protein 1;estrogen regulated gene 1;transmembrane protein UO-44	FALSE	1832
21983481	2813	T.0.013651	T.0.013651	GP2	glycoprotein 2	GP2;glycoprotein 2;GLYCOPROTEIN II;GLYCOPROTEIN GP2;GP2 PROTEIN;GP2 GENE;ZAP75;pancreatic secretory granule membrane major glycoprotein GP2;glycoprotein 2 (zymogen granule membrane);pancreatic zymogen granule membrane associated protein GP2;GLYCOPROTEIN 2, ZYMOGEN GRANULE MEMBRANE;ZYMOGEN GRANULE MEMBRANE GLYCOPROTEIN 2	FALSE	575
21956244	5284	T.0.009266	T.0.009266	PIGR	polymeric immunoglobulin receptor	PIGR;polymeric immunoglobulin receptor;hepatocellular carcinoma associated protein TB6;poly-Ig receptor;TRANSMEMBRANE SECRETORY COMPONENT IgA NEPHROPATHY, SUSCEPTIBILITY TO	FALSE	641
21870335	7432	T.0.013649	T.0.013649	VIP	vasoactive intestinal peptide	VIP;vasoactive intestinal peptide;VIP protein;VIP gene;PHM27;VIP peptides;prepro-VIP;VIP PHM27	FALSE	8758
21861185	64127	T.0.002283	T.0.002283	NOD2	nucleotide binding oligomerization domain containing 2	NOD2;nucleotide binding oligomerization domain containing 2;ACUG;BLAU;BLAUS;CARD15;CD;CLR16.3;IBD1;NLRC2;NOD2B;PSORAS1;YAOS;nucleotide-binding oligomerization domain-containing protein 2;NLR family, CARD domain containing 2;NOD-like receptor C2;caspase recruitment domain family, member 15;caspase recruitment domain protein 15;caspase recruitment domain-containing protein 15;inflammatory bowel dis…	FALSE	2983
21651357	27178	T.0.003850	T.0.003850	IL37	interleukin 37	IL37;interleukin 37;FIL1zeta;FIL1;FIL1(ZETA);FIL1Z;IL-1F7;IL-1H;IL-1H4;IL-1RP1;IL-37;IL1F7;IL1H4;IL1RP1;interleukin-37;FIL1 zeta;IL-1 zeta;IL-1F7b (IL-1H4, IL-1H, IL-1RP1);IL-1X protein;IL1F7 (canonical product IL-1F7b);interleukin 1 family member 7;interleukin 1, zeta;interleukin-1 homolog 4;interleukin-1 superfamily z;interleukin-1-related protein;interleukin-23;INTERLEUKIN 1 FAMILY, MEMBER 7;F…	FALSE	2843
21651357	51561	T.0.017121	T.0.017121	IL23A	interleukin 23 subunit alpha	IL23A;interleukin 23 subunit alpha;interleukin 23;IL 23alpha;IL23;IL-23;IL-23A;IL23P19;P19;SGRF;interleukin-23 subunit alpha;IL-23 subunit alpha;IL-23-A;IL-23p19;JKA3 induced upon T-cell activation;interleukin 23 p19 subunit;interleukin 23, alpha subunit p19;interleukin-23 subunit p19;interleukin-six, G-CSF related factor;INTERLEUKIN 23-ALPHA;INTERLEUKIN 23, p19 SUBUNIT	FALSE	5102
21637035
21538717	27178	T.0.003850	T.0.003850	IL37	interleukin 37	IL37;interleukin 37;FIL1zeta;FIL1;FIL1(ZETA);FIL1Z;IL-1F7;IL-1H;IL-1H4;IL-1RP1;IL-37;IL1F7;IL1H4;IL1RP1;interleukin-37;FIL1 zeta;IL-1 zeta;IL-1F7b (IL-1H4, IL-1H, IL-1RP1);IL-1X protein;IL1F7 (canonical product IL-1F7b);interleukin 1 family member 7;interleukin 1, zeta;interleukin-1 homolog 4;interleukin-1 superfamily z;interleukin-1-related protein;interleukin-23;INTERLEUKIN 1 FAMILY, MEMBER 7;F…	FALSE	2843
21538717	51561	T.0.017121	T.0.017121	IL23A	interleukin 23 subunit alpha	IL23A;interleukin 23 subunit alpha;interleukin 23;IL 23alpha;IL23;IL-23;IL-23A;IL23P19;P19;SGRF;interleukin-23 subunit alpha;IL-23 subunit alpha;IL-23-A;IL-23p19;JKA3 induced upon T-cell activation;interleukin 23 p19 subunit;interleukin 23, alpha subunit p19;interleukin-23 subunit p19;interleukin-six, G-CSF related factor;INTERLEUKIN 23-ALPHA;INTERLEUKIN 23, p19 SUBUNIT	FALSE	5102
21538717	3605	T.0.013018	T.0.013018	IL17A	interleukin 17A	IL17A;interleukin 17A;interleukin 17;CTLA-8;CTLA8;IL-17;IL-17A;IL17;interleukin-17A;cytotoxic T-lymphocyte-associated antigen 8;cytotoxic T-lymphocyte-associated protein 8;interleukin 17 (cytotoxic T-lymphocyte-associated serine esterase 8);CYTOTOXIC T-LYMPHOCYTE-ASSOCIATED SERINE ESTERASE 8	FALSE	18234
21515549
21486640
21472099
21471567
21445715
21428908	64806	T.0.009885	T.0.009885	IL25	interleukin 25	IL25;interleukin 25;IL17E;interleukin-25;interleukin-17E;INTERLEUKIN 17E	FALSE	214
21428908	3605	T.0.013018	T.0.013018	IL17A	interleukin 17A	IL17A;interleukin 17A;interleukin 17;CTLA-8;CTLA8;IL-17;IL-17A;IL17;interleukin-17A;cytotoxic T-lymphocyte-associated antigen 8;cytotoxic T-lymphocyte-associated protein 8;interleukin 17 (cytotoxic T-lymphocyte-associated serine esterase 8);CYTOTOXIC T-LYMPHOCYTE-ASSOCIATED SERINE ESTERASE 8	FALSE	18234
21423246
21397685
21383239	3586	T.0.005303	T.0.005303	IL10	interleukin 10	IL10;interleukin 10;interleukin10;interleukin X;IL-X;CSIF;GVHDS;IL-10;IL10A;TGIF;interleukin-10;T-cell growth inhibitory factor;cytokine synthesis inhibitory factor	FALSE	55456
21383239	3684	T.0.004236	T.0.004236	ITGAM	integrin subunit alpha M	ITGAM;integrin subunit alpha M;ALPHA-M INTEGRIN;integrin alphaM;CR3 alpha chain;alpha M integrin;CD11B;CR3A;MAC-1;MAC1A;MO1A;SLEB6;integrin alpha-M;CD11 antigen-like family member B;CR-3 alpha chain;antigen CD11b (p170);cell surface glycoprotein MAC-1 subunit alpha;complement component 3 receptor 3 subunit;integrin, alpha M (complement component 3 receptor 3 subunit);leukocyte adhesion receptor M…	FALSE	12833
21383239	10488	T.0.009206	T.0.009206	CREB3	cAMP responsive element binding protein 3	CREB3;cAMP responsive element binding protein 3;LUMAN;LZIP;sLZIP;cyclic AMP-responsive element-binding protein 3;basic leucine zipper protein;cyclic AMP response element (CRE)-binding protein/activating transcription factor 1;leucin zipper proitein;small leucine zipper protein;transcription factor LZIP-alpha;cAMP RESPONSE ELEMENT-BINDING PROTEIN 3	FALSE	253
21383239	4615	T.0.015956	T.0.015956	MYD88	myeloid differentiation primary response 88	MYD88;myeloid differentiation primary response 88;MYD-88;MYD88D;myeloid differentiation primary response protein MyD88;mutant myeloid differentiation primary response 88;myeloid differentiation primary response gene (88);MYELOID DIFFERENTIATION PRIMARY RESPONSE GENE 88	FALSE	6390
21383239	3593	T.0.014397	T.0.014397	IL12B	interleukin 12B	IL12B;interleukin 12B;p40 interleukin 12;interleukin-12beta;IL-12-BETA;IL-12BETA;CLMF;CLMF2;IL-12B;IMD28;IMD29;NKSF;NKSF2;interleukin-12 subunit beta;CLMF p40;IL-12 subunit p40;IL12, subunit p40;NK cell stimulatory factor chain 2;cytotoxic lymphocyte maturation factor 40 kDa subunit;interleukin 12, p40;interleukin 12B (natural killer cell stimulatory factor 2, cytotoxic lymphocyte maturation fact…	FALSE	986
21383239	4783	T.0.015647	T.0.015647	NFIL3	nuclear factor, interleukin 3 regulated	NFIL3;nuclear factor, interleukin 3 regulated;NFIL-3;E4BP4;IL3BP1;NF-IL3A;NFIL3A;nuclear factor interleukin-3-regulated protein;E4 promoter-binding protein 4;interleukin-3 promoter transcriptional activator;interleukin-3-binding protein 1;transcriptional activator NF-IL3A;NUCLEAR FACTOR, INTERLEUKIN 3-REGULATED	FALSE	254
21383239	929	T.0.015059	T.0.015059	CD14	CD14 molecule	CD14;CD14 molecule;monocyte differentiation antigen CD14;myeloid cell-specific leucine-rich glycoprotein	FALSE	12240
21377761
21376048	3559	T.0.004220	T.0.004220	IL2RA	interleukin 2 receptor subunit alpha	IL2RA;interleukin 2 receptor subunit alpha;il-2 receptor alpha;il2 receptor alpha;IL-2-RAlpha;IL-2R-Alpha;IL2-RAlpha;IL2-R-Alpha;IL-2-R-Alpha;IL2R-Alpha;IL-2RAlpha;IL2RAlpha;IL-2RA;alpha chain interleukin 2 receptor;CD25;IDDM10;IL2R;IMD41;TCGFR;p55;interleukin-2 receptor subunit alpha;IL-2 receptor subunit alpha;IL-2R subunit alpha;TAC antigen;interleukin 2 receptor, alpha;IL2 RECEPTOR;IL2R, ALPH…	FALSE	19043
21376048	3575	T.0.011820	T.0.011820	IL7R	interleukin 7 receptor	IL7R;interleukin 7 receptor;IL7-R-Alpha;IL-7-R-Alpha;IL7-RAlpha;IL-7RAlpha;IL7RAlpha;IL-7 receptor;IL7 receptor;IL7-R;IL-7R;IL-7-Ralpha;CD127;CDW127;IL-7R-alpha;IL7RA;ILRA;interleukin-7 receptor subunit alpha;CD127 antigen;IL-7 receptor subunit alpha;IL-7R subunit alpha;interleukin 7 receptor alpha chain;interleukin 7 receptor isoform H5-6;INTERLEUKIN 7 RECEPTOR-ALPHA;IL7R-ALPHA	FALSE	2916
21376048	50943	T.0.007042	T.0.007042	FOXP3	forkhead box P3	FOXP3;forkhead box P3;AIID;DIETER;IPEX;JM2;PIDX;XPID;forkhead box protein P3;FOXP3delta7;immune dysregulation, polyendocrinopathy, enteropathy, X-linked;immunodeficiency, polyendocrinopathy, enteropathy, X-linked;scurfin	FALSE	14229
21376048	1493	T.0.007072	T.0.007072	CTLA4	cytotoxic T-lymphocyte associated protein 4	CTLA4;cytotoxic T-lymphocyte associated protein 4;CTL-A4;ALPS5;CD;CD152;CELIAC3;CTLA-4;GRD4;GSE;IDDM12;cytotoxic T-lymphocyte protein 4;CD152 isoform;celiac disease 3;cytotoxic T lymphocyte associated antigen 4 short spliced form;cytotoxic T-lymphocyte-associated serine esterase-4;insulin-dependent diabetes mellitus 12;ligand and transmembrane spliced cytotoxic T lymphocyte associated antigen 4;C…	FALSE	8491
21376048	3586	T.0.005303	T.0.005303	IL10	interleukin 10	IL10;interleukin 10;interleukin10;interleukin X;IL-X;CSIF;GVHDS;IL-10;IL10A;TGIF;interleukin-10;T-cell growth inhibitory factor;cytokine synthesis inhibitory factor	FALSE	55456
21376048	5788	T.0.004074	T.0.004074	PTPRC	protein tyrosine phosphatase, receptor type C	PTPRC;protein tyrosine phosphatase, receptor type C;B220;CD45;CD45R;GP180;L-CA;LCA;LY5;T200;receptor-type tyrosine-protein phosphatase C;CD45 antigen;T200 glycoprotein;T200 leukocyte common antigen;protein tyrosine phosphatase, receptor type, c polypeptide;PROTEIN-TYROSINE PHOSPHATASE, RECEPTOR-TYPE, C;LEUKOCYTE-COMMON ANTIGEN;Ly5, HOMOLOG OF	FALSE	13799
21376048	3558	T.0.016534	T.0.016534	IL2	interleukin 2	IL2;interleukin 2;interleukinII;interleukin II;IL II;interleukin2;IL-2;TCGF;lymphokine;interleukin-2;T cell growth factor;aldesleukin;involved in regulation of T-cell clonal expansion;T-CELL GROWTH FACTOR	FALSE	66808
21376048	7070	T.0.001635	T.0.001635	THY1	Thy-1 cell surface antigen	THY1;Thy-1 cell surface antigen;thy-1 protein;thy-1 gene;CD90;CDw90;thy-1 membrane glycoprotein;Thy-1 T-cell antigen;thy-1 antigen;THETA ANTIGEN;CD90 ANTIGEN	FALSE	4117
21376048	3458	T.0.016259	T.0.016259	IFNG	interferon gamma	IFNG;interferon gamma;IMMUNE IFN;Interferongamma;IFNgamma;gammainterferon;gamma interferon;IFG;IFI;IFN-gamma;immune interferon;INTERFERON, GAMMA;IFN, IMMUNE	FALSE	113108
21361997
21262918	3586	T.0.005303	T.0.005303	IL10	interleukin 10	IL10;interleukin 10;interleukin10;interleukin X;IL-X;CSIF;GVHDS;IL-10;IL10A;TGIF;interleukin-10;T-cell growth inhibitory factor;cytokine synthesis inhibitory factor	FALSE	55456
21262918	3569	T.0.016826	T.0.016826	IL6	interleukin 6	IL6;interleukin 6;IFN-beta2;interleukin6;beta-2 interferon;interferon beta2;BSF-2;BSF2;CDF;HGF;HSF;IFN-beta-2;IFNB2;IL-6;interleukin-6;B-cell differentiation factor;B-cell stimulatory factor 2;CTL differentiation factor;hybridoma growth factor;interferon beta-2;interleukin BSF-2;INTERFERON, BETA-2;HEPATOCYTE STIMULATORY FACTOR	FALSE	117012
21257987	50943	T.0.007042	T.0.007042	FOXP3	forkhead box P3	FOXP3;forkhead box P3;AIID;DIETER;IPEX;JM2;PIDX;XPID;forkhead box protein P3;FOXP3delta7;immune dysregulation, polyendocrinopathy, enteropathy, X-linked;immunodeficiency, polyendocrinopathy, enteropathy, X-linked;scurfin	FALSE	14229
21147109	50943	T.0.007042	T.0.007042	FOXP3	forkhead box P3	FOXP3;forkhead box P3;AIID;DIETER;IPEX;JM2;PIDX;XPID;forkhead box protein P3;FOXP3delta7;immune dysregulation, polyendocrinopathy, enteropathy, X-linked;immunodeficiency, polyendocrinopathy, enteropathy, X-linked;scurfin	FALSE	14229
21147109	7040	T.0.000673	T.0.000673	TGFB1	transforming growth factor beta 1	TGFB1;transforming growth factor beta 1;TFG beta1;TFG beta 1;transforming growth factor beta1;TGFbeta1;TGF beta1;TGFbeta 1;TGF-B1;TGFB-1;BETA-1 TRANSFORMING GROWTH FACTOR;CED;DPD1;LAP;TGFB;TGFbeta;transforming growth factor beta-1;TGF-beta-1;latency-associated peptide;prepro-transforming growth factor beta-1;TRANSFORMING GROWTH FACTOR, BETA-1;TGF-BETA	FALSE	36219
21147109	3605	T.0.013018	T.0.013018	IL17A	interleukin 17A	IL17A;interleukin 17A;interleukin 17;CTLA-8;CTLA8;IL-17;IL-17A;IL17;interleukin-17A;cytotoxic T-lymphocyte-associated antigen 8;cytotoxic T-lymphocyte-associated protein 8;interleukin 17 (cytotoxic T-lymphocyte-associated serine esterase 8);CYTOTOXIC T-LYMPHOCYTE-ASSOCIATED SERINE ESTERASE 8	FALSE	18234
21144017	3553	T.0.001691	T.0.001691	IL1B	interleukin 1 beta	IL1B;interleukin 1 beta;beta interleukin 1;interleukin 1beta;ILI beta;IL I beta;IL Ibeta;IL1beta;IL-1beta;interleukin Ibeta;interleukin I beta;interleukin1beta;interleukin1 beta;IL1-B;IL-1;IL1-BETA;IL1F2;interleukin-1 beta;IL-1 beta;catabolin;preinterleukin 1 beta;pro-interleukin-1-beta;INTERLEUKIN 1-BETA	FALSE	72209
21144017	6364	T.0.015021	T.0.015021	CCL20	C-C motif chemokine ligand 20	CCL20;C-C motif chemokine ligand 20;MIP3alpha;MIP3-alpha;MACROPHAGE INFLAMMATORY PROTEIN 3ALPHA;CKb4;Exodus;LARC;MIP-3-alpha;MIP-3a;MIP3A;SCYA20;ST38;C-C motif chemokine 20;CC chemokine LARC;beta chemokine exodus-1;chemokine (C-C motif) ligand 20;liver and activation-regulated chemokine;macrophage inflammatory protein 3 alpha;small inducible cytokine subfamily A (Cys-Cys), member 20;small-inducib…	FALSE	3043
21144017	51561	T.0.017121	T.0.017121	IL23A	interleukin 23 subunit alpha	IL23A;interleukin 23 subunit alpha;interleukin 23;IL 23alpha;IL23;IL-23;IL-23A;IL23P19;P19;SGRF;interleukin-23 subunit alpha;IL-23 subunit alpha;IL-23-A;IL-23p19;JKA3 induced upon T-cell activation;interleukin 23 p19 subunit;interleukin 23, alpha subunit p19;interleukin-23 subunit p19;interleukin-six, G-CSF related factor;INTERLEUKIN 23-ALPHA;INTERLEUKIN 23, p19 SUBUNIT	FALSE	5102
21144017	7040	T.0.000673	T.0.000673	TGFB1	transforming growth factor beta 1	TGFB1;transforming growth factor beta 1;TFG beta1;TFG beta 1;transforming growth factor beta1;TGFbeta1;TGF beta1;TGFbeta 1;TGF-B1;TGFB-1;BETA-1 TRANSFORMING GROWTH FACTOR;CED;DPD1;LAP;TGFB;TGFbeta;transforming growth factor beta-1;TGF-beta-1;latency-associated peptide;prepro-transforming growth factor beta-1;TRANSFORMING GROWTH FACTOR, BETA-1;TGF-BETA	FALSE	36219
21144017	112744	T.0.008035	T.0.008035	IL17F	interleukin 17F	IL17F;interleukin 17F;CANDF6;IL-17F;ML-1;ML1;interleukin-17F;cytokine ML-1	FALSE	967
21144017	59067	T.0.009865	T.0.009865	IL21	interleukin 21	IL21;interleukin 21;CVID11;IL-21;Za11;interleukin-21;interleukin-21 isoform	FALSE	2505
21144017	50616	T.0.009096	T.0.009096	IL22	interleukin 22	IL22;interleukin 22;IL-21;IL-22;IL-D110;IL-TIF;ILTIF;TIFIL-23;TIFa;zcyto18;interleukin-22;IL-10-related T-cell-derived inducible factor;cytokine Zcyto18;INTERLEUKIN 10-RELATED T CELL-DERIVED INDUCIBLE FACTOR	FALSE	2804
21144017	6774	T.0.010356	T.0.010356	STAT3	signal transducer and activator of transcription 3	STAT3;signal transducer and activator of transcription 3;STAT-3;ADMIO;ADMIO1;APRF;HIES;DNA-binding protein APRF;acute-phase response factor	FALSE	19892
21144017	3576	T.0.014156	T.0.014156	CXCL8	C-X-C motif chemokine ligand 8	CXCL8;C-X-C motif chemokine ligand 8;interelukin8;GCP-1;GCP1;IL8;LECT;LUCT;LYNAP;MDNCF;MONAP;NAF;NAP-1;NAP1;interleukin-8;T-cell chemotactic factor;alveolar macrophage chemotactic factor I;beta endothelial cell-derived neutrophil activating peptide;beta-thromboglobulin-like protein;chemokine (C-X-C motif) ligand 8;emoctakin;granulocyte chemotactic protein 1;interleukin 8;lung giant cell carcinoma…	FALSE	25865
21144017	3569	T.0.016826	T.0.016826	IL6	interleukin 6	IL6;interleukin 6;IFN-beta2;interleukin6;beta-2 interferon;interferon beta2;BSF-2;BSF2;CDF;HGF;HSF;IFN-beta-2;IFNB2;IL-6;interleukin-6;B-cell differentiation factor;B-cell stimulatory factor 2;CTL differentiation factor;hybridoma growth factor;interferon beta-2;interleukin BSF-2;INTERFERON, BETA-2;HEPATOCYTE STIMULATORY FACTOR	FALSE	117012
21144017	1235	T.0.013267	T.0.013267	CCR6	C-C motif chemokine receptor 6	CCR6;C-C motif chemokine receptor 6;c-c chemokine receptor 6;cc chemokine receptor 6;BN-1;C-C CKR-6;CC-CKR-6;CCR-6;CD196;CKR-L3;CKRL3;CMKBR6;DCR2;DRY6;GPR29;GPRCY4;STRL22;C-C chemokine receptor type 6;G protein-coupled receptor 29;LARC receptor;chemokine (C-C motif) receptor 6;chemokine (C-C) receptor 6;chemokine receptor-like 3;seven-transmembrane receptor, lymphocyte, 22;CHEMOKINE, CC MOTIF, RE…	FALSE	1408
21144017	3605	T.0.013018	T.0.013018	IL17A	interleukin 17A	IL17A;interleukin 17A;interleukin 17;CTLA-8;CTLA8;IL-17;IL-17A;IL17;interleukin-17A;cytotoxic T-lymphocyte-associated antigen 8;cytotoxic T-lymphocyte-associated protein 8;interleukin 17 (cytotoxic T-lymphocyte-associated serine esterase 8);CYTOTOXIC T-LYMPHOCYTE-ASSOCIATED SERINE ESTERASE 8	FALSE	18234
21144017	55801	T.0.008049	T.0.008049	IL26	interleukin 26	IL26;interleukin 26;AK155;IL-26;interleukin-26	FALSE	167
21122555	6934	T.0.011231	T.0.011231	TCF7L2	transcription factor 7 like 2	TCF7L2;transcription factor 7 like 2;TCF-4;TCF4;transcription factor 7-like 2;HMG box transcription factor 4;T-cell factor 4;T-cell-specific transcription factor 4;hTCF-4;transcription factor 7-like 2 (T-cell specific, HMG-box);T-CELL TRANSCRIPTION FACTOR 4, FORMERLY;TCF4, FORMERLY	FALSE	1501
21122555	3783	T.0.000052	T.0.000052	KCNN4	potassium calcium-activated channel subfamily N member 4	KCNN4;potassium calcium-activated channel subfamily N member 4;DHS2;IK;IK1;IKCA1;KCA4;KCa3.1;SK4;hIKCa1;hKCa4;hSK4;intermediate conductance calcium-activated potassium channel protein 4;SKCa 4;SKCa4;potassium channel, calcium activated intermediate/small conductance subfamily N alpha, member 4;potassium intermediate/small conductance calcium-activated channel, subfamily N, member 4;putative Gardo…	FALSE	623
21122555	64127	T.0.002283	T.0.002283	NOD2	nucleotide binding oligomerization domain containing 2	NOD2;nucleotide binding oligomerization domain containing 2;ACUG;BLAU;BLAUS;CARD15;CD;CLR16.3;IBD1;NLRC2;NOD2B;PSORAS1;YAOS;nucleotide-binding oligomerization domain-containing protein 2;NLR family, CARD domain containing 2;NOD-like receptor C2;caspase recruitment domain family, member 15;caspase recruitment domain protein 15;caspase recruitment domain-containing protein 15;inflammatory bowel dis…	FALSE	2983
21122555	7494	T.0.002823	T.0.002823	XBP1	X-box binding protein 1	XBP1;X-box binding protein 1;XBP;TREB-5;TREB5;XBP-1;XBP2;X-box-binding protein 1;tax-responsive element-binding protein 5;X BOX-BINDING PROTEIN 1;X BOX-BINDING PROTEIN 2	FALSE	2183
21122555	1671	T.0.014553	T.0.014553	DEFA6	defensin alpha 6	DEFA6;defensin alpha 6;alpha 6 defensin;alpha.defensin.6;DEF6;HD-6;defensin-6;defensin, alpha 6, Paneth cell-specific;DEFENSIN, ALPHA, 6;DEFENSIN 6	FALSE	180
21122555	55054	T.0.003724	T.0.003724	ATG16L1	autophagy related 16 like 1	ATG16L1;autophagy related 16 like 1;APG16L;ATG16A;ATG16L;IBD10;WDR30;autophagy-related protein 16-1;APG16L beta;ATG16 autophagy related 16-like 1;WD repeat domain 30;AUTOPHAGY 16-LIKE 1;APG16-LIKE	FALSE	549
21122555	6932	T.0.003974	T.0.003974	TCF7	transcription factor 7	TCF7;transcription factor 7;T-cell specific Transcription factor-7;TCF-1;T-cell-factor-7;T-cell-specific transcription factor 1;transcription factor 7 (T-cell specific, HMG-box);TRANSCRIPTION FACTOR, T CELL-SPECIFIC, 1;T CELL FACTOR 1;TCF1	FALSE	2136
21122555	1670	T.0.014654	T.0.014654	DEFA5	defensin alpha 5	DEFA5;defensin alpha 5;DEF5;HD-5;defensin-5;HD5(20-94);defensin, alpha 5, Paneth cell-specific;defensin, alpha 5, preproprotein;DEFENSIN, ALPHA, 5;DEFENSIN 5	FALSE	384
21122555	6925	T.0.010515	T.0.010515	TCF4	transcription factor 4	TCF4;transcription factor 4;transcription factor e2a;E2-2;FECD3;ITF-2;ITF2;PTHS;SEF-2;SEF2;SEF2-1;SEF2-1A;SEF2-1B;SEF2-1D;TCF-4;bHLHb19;SL3-3 enhancer factor 2;class B basic helix-loop-helix protein 19;immunoglobulin transcription factor 2	FALSE	3273
21122555	9071	T.0.007648	T.0.007648	CLDN10	claudin 10	CLDN10;claudin 10;CPETRL3;HELIX;OSP-L;OSPL;claudin-10;OSP-like protein;oligodendrocyte-specific protein-like	FALSE	69182
21122555	54106	T.0.016399	T.0.016399	TLR9	toll like receptor 9	TLR9;toll like receptor 9;TLR-9;CD289;toll-like receptor 9	FALSE	5106
21115545
21098319
20947433	10803	T.0.006280	T.0.006280	CCR9	C-C motif chemokine receptor 9	CCR9;C-C motif chemokine receptor 9;c-c chemokine receptor 9;cc chemokine receptor 9;CC-CKR-9;CDw199;GPR-9-6;GPR28;C-C chemokine receptor type 9;G protein-coupled receptor 28;chemokine (C-C motif) receptor 9;CHEMOKINE, CC MOTIF, RECEPTOR 9	FALSE	542
20947433	3507	T.0.003032	T.0.003032	IGHM	immunoglobulin heavy constant mu	IGHM;immunoglobulin heavy constant mu;immunoglobulin m;immunoglobulin mu;mu immunoglobulin;Ig mu;AGM1;MU;VH;constant region of heavy chain of IgM;immunoglobulin mu chain;IMMUNOGLOBULIN HEAVY CHAIN CONSTANT REGION MU;IMMUNOGLOBULIN HEAVY CHAIN MU CONSTANT REGION;IgM HEAVY CHAIN CONSTANT REGION	FALSE	27893
20947433	3512	T.0.015192	T.0.015192	JCHAIN	joining chain of multimeric IgA and IgM	JCHAIN;joining chain of multimeric IgA and IgM;IGCJ;IGJ;JCH;immunoglobulin J chain;IgJ chain;J chain;immunoglobulin J polypeptide, linker protein for immunoglobulin alpha and mu polypeptides	FALSE	373
20947433	3586	T.0.005303	T.0.005303	IL10	interleukin 10	IL10;interleukin 10;interleukin10;interleukin X;IL-X;CSIF;GVHDS;IL-10;IL10A;TGIF;interleukin-10;T-cell growth inhibitory factor;cytokine synthesis inhibitory factor	FALSE	55456
20947433	2826	T.0.008386	T.0.008386	CCR10	C-C motif chemokine receptor 10	CCR10;C-C motif chemokine receptor 10;GPR-2;c-c chemokine receptor 10;GPR2;C-C chemokine receptor type 10;C-C CKR-10;CC chemokine receptor 10;CC-CKR-10;CCR-10;G-protein coupled receptor 2;chemokine (C-C motif) receptor 10;G PROTEIN-COUPLED RECEPTOR 2;CHEMOKINE (C-C) RECEPTOR 10	FALSE	386
20947433	7097	T.0.036226	T.0.036226	TLR2	toll like receptor 2	TLR2;toll like receptor 2;TLR-2;CD282;TIL4;toll-like receptor 2;toll/interleukin-1 receptor-like protein 4;TOLL/INTERLEUKIN 1 RECEPTOR-LIKE 4	FALSE	10592
20947433	56477	T.0.008777	T.0.008777	CCL28	C-C motif chemokine ligand 28	CCL28;C-C motif chemokine ligand 28;CCK1;MEC;SCYA28;C-C motif chemokine 28;CC chemokine CCL28;chemokine (C-C motif) ligand 28 splice variant chi;mucosae-associated epithelial chemokine;small inducible cytokine A28;small inducible cytokine subfamily A (Cys-Cys), member 28;CHEMOKINE, CC MOTIF, LIGAND 28	FALSE	429
20947433	6370	T.0.013499	T.0.013499	CCL25	C-C motif chemokine ligand 25	CCL25;C-C motif chemokine ligand 25;CKbeta-15;CCL-25;Ckb15;SCYA25;TECK;C-C motif chemokine 25;Ck beta-15;TECKvar;chemokine (C-C motif) ligand 25;chemokine TECK;small inducible cytokine subfamily A (Cys-Cys), member 25;small-inducible cytokine A25;thymus expressed chemokine;CHEMOKINE, CC MOTIF, LIGAND 25;SMALL INDUCIBLE CYTOKINE SUBFAMILY A, MEMBER 25;THYMUS-EXPRESSED CHEMOKINE	FALSE	350
20940287	925	T.0.016246	T.0.016246	CD8A	CD8a molecule	CD8A;CD8a molecule;CD8;Leu2;MAL;p32;T-cell surface glycoprotein CD8 alpha chain;CD8 antigen, alpha polypeptide (p32);Leu2 T-lymphocyte antigen;OKT8 T-cell antigen;T cell co-receptor;T-cell antigen Leu2;T-lymphocyte differentiation antigen T8/Leu-2;T8 T-cell antigen;CD8 ANTIGEN, ALPHA POLYPEPTIDE;CD8 T-CELL ANTIGEN LEU2	FALSE	84904
20932148
20926863
20921206	146059	T.0.010897	T.0.010897	CDAN1	codanin 1	CDAN1;codanin 1;type I congenital dyserythropoietic anemia;CDA1;CDAI;CDAN1A;DLT;PRO1295;codanin-1;congenital dyserythropoietic anemia, type I;discs lost homolog;DISCS LOST, DROSOPHILA, HOMOLOG OF	FALSE	1180
20860919	51561	T.0.017121	T.0.017121	IL23A	interleukin 23 subunit alpha	IL23A;interleukin 23 subunit alpha;interleukin 23;IL 23alpha;IL23;IL-23;IL-23A;IL23P19;P19;SGRF;interleukin-23 subunit alpha;IL-23 subunit alpha;IL-23-A;IL-23p19;JKA3 induced upon T-cell activation;interleukin 23 p19 subunit;interleukin 23, alpha subunit p19;interleukin-23 subunit p19;interleukin-six, G-CSF related factor;INTERLEUKIN 23-ALPHA;INTERLEUKIN 23, p19 SUBUNIT	FALSE	5102
20850477	925	T.0.016246	T.0.016246	CD8A	CD8a molecule	CD8A;CD8a molecule;CD8;Leu2;MAL;p32;T-cell surface glycoprotein CD8 alpha chain;CD8 antigen, alpha polypeptide (p32);Leu2 T-lymphocyte antigen;OKT8 T-cell antigen;T cell co-receptor;T-cell antigen Leu2;T-lymphocyte differentiation antigen T8/Leu-2;T8 T-cell antigen;CD8 ANTIGEN, ALPHA POLYPEPTIDE;CD8 T-CELL ANTIGEN LEU2	FALSE	84904
20836715
20728024
20717022
20706116	2312	T.0.014783	T.0.014783	FLG	filaggrin	FLG;filaggrin;profilaggrin;ATOD2;epidermal filaggrin;FLG PROFILAGGRIN	FALSE	1946
20693891	7052	T.0.016042	T.0.016042	TGM2	transglutaminase 2	TGM2;transglutaminase 2;TGaseII;TGase2;transglutaminase II;transglutaminase2;TGM-2;GALPHAh;G-ALPHAh;GALPHA-h;TG(C);TGC;protein-glutamine gamma-glutamyltransferase 2;C polypeptide, protein-glutamine-gamma-glutamyltransferase;TGase C;TGase H;TGase-2;tissue transglutaminase;transglutaminase C;transglutaminase H;TRANSGLUTAMINASE, TISSUE;GUANINE NUCLEOTIDE-BINDING PROTEIN, H POLYPEPTIDE;GNAH;G PROTEIN…	FALSE	3869
20682699	4153	T.0.006453	T.0.006453	MBL2	mannose binding lectin 2	MBL2;mannose binding lectin 2;SERUM MANNOSE-BINDING PROTEIN;MBL-2;COLEC1;HSMBPC;MBL;MBL2D;MBP;MBP-C;MBP1;MBPD;mannose-binding protein C;collectin-1;mannan-binding lectin;mannose-binding lectin (protein C) 2, soluble (opsonic defect);mannose-binding lectin 2, soluble (opsonic defect);LECTIN, MANNOSE-BINDING, SOLUBLE, 2;MANNOSE-BINDING LECTIN;MANNOSE-BINDING PROTEIN, SERUM;MANNAN-BINDING PROTEIN;CO…	FALSE	3198
20664345	114548	T.0.003566	T.0.003566	NLRP3	NLR family pyrin domain containing 3	NLRP3;NLR family pyrin domain containing 3;AII/AVP;Muckle-Wells syndrome;AGTAVPRL;AII;AVP;C1orf7;CIAS1;CLR1.1;DFNA34;FCAS;FCAS1;FCU;MWS;NALP3;PYPAF1;NACHT, LRR and PYD domains-containing protein 3;NACHT domain-, leucine-rich repeat-, and PYD-containing protein 3;NACHT, LRR and PYD containing protein 3;PYRIN-containing APAF1-like protein 1;caterpiller protein 1.1;cold autoinflammatory syndrome 1 p…	FALSE	4519
20412746	64127	T.0.002283	T.0.002283	NOD2	nucleotide binding oligomerization domain containing 2	NOD2;nucleotide binding oligomerization domain containing 2;ACUG;BLAU;BLAUS;CARD15;CD;CLR16.3;IBD1;NLRC2;NOD2B;PSORAS1;YAOS;nucleotide-binding oligomerization domain-containing protein 2;NLR family, CARD domain containing 2;NOD-like receptor C2;caspase recruitment domain family, member 15;caspase recruitment domain protein 15;caspase recruitment domain-containing protein 15;inflammatory bowel dis…	FALSE	2983
20351135	23643	T.0.014470	T.0.014470	LY96	lymphocyte antigen 96	LY96;lymphocyte antigen 96;MD-2 protein;ESOP-1;MD-2;MD2;ly-96;myeloid differentiation protein-2;protein MD-2;MD2 PROTEIN	FALSE	660
20351135	7099	T.0.003528	T.0.003528	TLR4	toll like receptor 4	TLR4;toll like receptor 4;ARMD10;CD284;TLR-4;TOLL;toll-like receptor 4;hToll;homolog of Drosophila toll;TOLL, DROSOPHILA, HOMOLOG OF;TOLL ENDOTOXIN HYPORESPONSIVENESS	FALSE	19038
20350293
20228850	925	T.0.016246	T.0.016246	CD8A	CD8a molecule	CD8A;CD8a molecule;CD8;Leu2;MAL;p32;T-cell surface glycoprotein CD8 alpha chain;CD8 antigen, alpha polypeptide (p32);Leu2 T-lymphocyte antigen;OKT8 T-cell antigen;T cell co-receptor;T-cell antigen Leu2;T-lymphocyte differentiation antigen T8/Leu-2;T8 T-cell antigen;CD8 ANTIGEN, ALPHA POLYPEPTIDE;CD8 T-CELL ANTIGEN LEU2	FALSE	84904
20176262
20193023
20132772	64127	T.0.002283	T.0.002283	NOD2	nucleotide binding oligomerization domain containing 2	NOD2;nucleotide binding oligomerization domain containing 2;ACUG;BLAU;BLAUS;CARD15;CD;CLR16.3;IBD1;NLRC2;NOD2B;PSORAS1;YAOS;nucleotide-binding oligomerization domain-containing protein 2;NLR family, CARD domain containing 2;NOD-like receptor C2;caspase recruitment domain family, member 15;caspase recruitment domain protein 15;caspase recruitment domain-containing protein 15;inflammatory bowel dis…	FALSE	2983
20132772	114548	T.0.003566	T.0.003566	NLRP3	NLR family pyrin domain containing 3	NLRP3;NLR family pyrin domain containing 3;AII/AVP;Muckle-Wells syndrome;AGTAVPRL;AII;AVP;C1orf7;CIAS1;CLR1.1;DFNA34;FCAS;FCAS1;FCU;MWS;NALP3;PYPAF1;NACHT, LRR and PYD domains-containing protein 3;NACHT domain-, leucine-rich repeat-, and PYD-containing protein 3;NACHT, LRR and PYD containing protein 3;PYRIN-containing APAF1-like protein 1;caterpiller protein 1.1;cold autoinflammatory syndrome 1 p…	FALSE	4519
20132772	4210	T.0.004347	T.0.004347	MEFV	MEFV, pyrin innate immunity regulator	MEFV;MEFV, pyrin innate immunity regulator;FMF;MEF;TRIM20;pyrin;Mediterranean fever;marenostrin;FAMILIAL MEDITERRANEAN FEVER GENE	FALSE	6157
20101521	3493	T.0.041036	T.0.041036	IGHA1	immunoglobulin heavy constant alpha 1	IGHA1;immunoglobulin heavy constant alpha 1;IgAI;IgA1;immunoglobulin alpha 1;immunoglobulin heavy chain constant region alpha 1;IgA CONSTANT HEAVY CHAIN 1;IMMUNOGLOBULIN Am1	FALSE	1193
20101521	3494	T.0.041037	T.0.041037	IGHA2	immunoglobulin heavy constant alpha 2 (A2m marker)	IGHA2;immunoglobulin heavy constant alpha 2 (A2m marker);IgA2;constant region of heavy chain of IgA2;immunoglobulin alpha 2 (A2M marker);IgA CONSTANT HEAVY CHAIN 2;IMMUNOGLOBULIN Am2	FALSE	451
20083498
20033867	3553	T.0.001691	T.0.001691	IL1B	interleukin 1 beta	IL1B;interleukin 1 beta;beta interleukin 1;interleukin 1beta;ILI beta;IL I beta;IL Ibeta;IL1beta;IL-1beta;interleukin Ibeta;interleukin I beta;interleukin1beta;interleukin1 beta;IL1-B;IL-1;IL1-BETA;IL1F2;interleukin-1 beta;IL-1 beta;catabolin;preinterleukin 1 beta;pro-interleukin-1-beta;INTERLEUKIN 1-BETA	FALSE	72209
20033867	3586	T.0.005303	T.0.005303	IL10	interleukin 10	IL10;interleukin 10;interleukin10;interleukin X;IL-X;CSIF;GVHDS;IL-10;IL10A;TGIF;interleukin-10;T-cell growth inhibitory factor;cytokine synthesis inhibitory factor	FALSE	55456
20033867	4353	T.0.004776	T.0.004776	MPO	myeloperoxidase	MPO;myeloperoxidase	FALSE	20354
20033867	925	T.0.016246	T.0.016246	CD8A	CD8a molecule	CD8A;CD8a molecule;CD8;Leu2;MAL;p32;T-cell surface glycoprotein CD8 alpha chain;CD8 antigen, alpha polypeptide (p32);Leu2 T-lymphocyte antigen;OKT8 T-cell antigen;T cell co-receptor;T-cell antigen Leu2;T-lymphocyte differentiation antigen T8/Leu-2;T8 T-cell antigen;CD8 ANTIGEN, ALPHA POLYPEPTIDE;CD8 T-CELL ANTIGEN LEU2	FALSE	84904
19998498	51561	T.0.017121	T.0.017121	IL23A	interleukin 23 subunit alpha	IL23A;interleukin 23 subunit alpha;interleukin 23;IL 23alpha;IL23;IL-23;IL-23A;IL23P19;P19;SGRF;interleukin-23 subunit alpha;IL-23 subunit alpha;IL-23-A;IL-23p19;JKA3 induced upon T-cell activation;interleukin 23 p19 subunit;interleukin 23, alpha subunit p19;interleukin-23 subunit p19;interleukin-six, G-CSF related factor;INTERLEUKIN 23-ALPHA;INTERLEUKIN 23, p19 SUBUNIT	FALSE	5102
19998498	59067	T.0.009865	T.0.009865	IL21	interleukin 21	IL21;interleukin 21;CVID11;IL-21;Za11;interleukin-21;interleukin-21 isoform	FALSE	2505
19998498	3605	T.0.013018	T.0.013018	IL17A	interleukin 17A	IL17A;interleukin 17A;interleukin 17;CTLA-8;CTLA8;IL-17;IL-17A;IL17;interleukin-17A;cytotoxic T-lymphocyte-associated antigen 8;cytotoxic T-lymphocyte-associated protein 8;interleukin 17 (cytotoxic T-lymphocyte-associated serine esterase 8);CYTOTOXIC T-LYMPHOCYTE-ASSOCIATED SERINE ESTERASE 8	FALSE	18234
19998458	3586	T.0.005303	T.0.005303	IL10	interleukin 10	IL10;interleukin 10;interleukin10;interleukin X;IL-X;CSIF;GVHDS;IL-10;IL10A;TGIF;interleukin-10;T-cell growth inhibitory factor;cytokine synthesis inhibitory factor	FALSE	55456
19952741
19949865	912	T.0.004608	T.0.004608	CD1D	CD1d molecule	CD1D;CD1d molecule;CD1A;R3;R3G1;antigen-presenting glycoprotein CD1d;CD1D antigen, d polypeptide;HMC class I antigen-like glycoprotein CD1D;T-cell surface glycoprotein CD1d;differentiation antigen CD1-alpha-3;thymocyte antigen CD1D	FALSE	2279
19926169
19890270
19890268
19830732	10392	T.0.005322	T.0.005322	NOD1	nucleotide binding oligomerization domain containing 1	NOD1;nucleotide binding oligomerization domain containing 1;CARD4;CLR7.1;NLRC1;nucleotide-binding oligomerization domain-containing protein 1;NLR family, CARD domain containing 1;caspase recruitment domain family, member 4;caspase recruitment domain-containing protein 4;nucleotide-binding oligomerization domain, leucine rich repeat and CARD domain containing 1;NUCLEOTIDE-BINDING OLIGOMERIZATION D…	FALSE	916
19830732	64127	T.0.002283	T.0.002283	NOD2	nucleotide binding oligomerization domain containing 2	NOD2;nucleotide binding oligomerization domain containing 2;ACUG;BLAU;BLAUS;CARD15;CD;CLR16.3;IBD1;NLRC2;NOD2B;PSORAS1;YAOS;nucleotide-binding oligomerization domain-containing protein 2;NLR family, CARD domain containing 2;NOD-like receptor C2;caspase recruitment domain family, member 15;caspase recruitment domain protein 15;caspase recruitment domain-containing protein 15;inflammatory bowel dis…	FALSE	2983
19830732	4790	T.0.016113	T.0.016113	NFKB1	nuclear factor kappa B subunit 1	NFKB1;nuclear factor kappa B subunit 1;NFkappa-B;NFKB-1;NFKAPPAB1;NF-KAPPAB1;NF-KAPPA-B1;NFKAPPAB-1;NF-KAPPAB-1;CVID12;EBP-1;KBF1;NF-kB1;NF-kappa-B;NF-kappaB;NFKB-p105;NFKB-p50;NFkappaB;p105;p50;nuclear factor NF-kappa-B p105 subunit;DNA-binding factor KBF1;NF-kappabeta;nuclear factor NF-kappa-B p50 subunit;nuclear factor kappa-B DNA binding subunit;nuclear factor of kappa light polypeptide gene …	FALSE	85347
19830732	3576	T.0.014156	T.0.014156	CXCL8	C-X-C motif chemokine ligand 8	CXCL8;C-X-C motif chemokine ligand 8;interelukin8;GCP-1;GCP1;IL8;LECT;LUCT;LYNAP;MDNCF;MONAP;NAF;NAP-1;NAP1;interleukin-8;T-cell chemotactic factor;alveolar macrophage chemotactic factor I;beta endothelial cell-derived neutrophil activating peptide;beta-thromboglobulin-like protein;chemokine (C-X-C motif) ligand 8;emoctakin;granulocyte chemotactic protein 1;interleukin 8;lung giant cell carcinoma…	FALSE	25865
19830732	7097	T.0.036226	T.0.036226	TLR2	toll like receptor 2	TLR2;toll like receptor 2;TLR-2;CD282;TIL4;toll-like receptor 2;toll/interleukin-1 receptor-like protein 4;TOLL/INTERLEUKIN 1 RECEPTOR-LIKE 4	FALSE	10592
19830732	2919	T.0.015548	T.0.015548	CXCL1	C-X-C motif chemokine ligand 1	CXCL1;C-X-C motif chemokine ligand 1;CXCL-1;chemokine ligand 1;chemokine c-x-c motif ligand 1;FSP;GRO1;GROa;MGSA;MGSA-a;NAP-3;SCYB1;growth-regulated alpha protein;C-X-C motif chemokine 1;GRO-alpha(1-73);GRO1 oncogene (melanoma growth stimulating activity, alpha);GRO1 oncogene (melanoma growth-stimulating activity);MGSA alpha;chemokine (C-X-C motif) ligand 1 (melanoma growth stimulating activity, …	FALSE	4052
19789081	27178	T.0.003850	T.0.003850	IL37	interleukin 37	IL37;interleukin 37;FIL1zeta;FIL1;FIL1(ZETA);FIL1Z;IL-1F7;IL-1H;IL-1H4;IL-1RP1;IL-37;IL1F7;IL1H4;IL1RP1;interleukin-37;FIL1 zeta;IL-1 zeta;IL-1F7b (IL-1H4, IL-1H, IL-1RP1);IL-1X protein;IL1F7 (canonical product IL-1F7b);interleukin 1 family member 7;interleukin 1, zeta;interleukin-1 homolog 4;interleukin-1 superfamily z;interleukin-1-related protein;interleukin-23;INTERLEUKIN 1 FAMILY, MEMBER 7;F…	FALSE	2843
19789081	51561	T.0.017121	T.0.017121	IL23A	interleukin 23 subunit alpha	IL23A;interleukin 23 subunit alpha;interleukin 23;IL 23alpha;IL23;IL-23;IL-23A;IL23P19;P19;SGRF;interleukin-23 subunit alpha;IL-23 subunit alpha;IL-23-A;IL-23p19;JKA3 induced upon T-cell activation;interleukin 23 p19 subunit;interleukin 23, alpha subunit p19;interleukin-23 subunit p19;interleukin-six, G-CSF related factor;INTERLEUKIN 23-ALPHA;INTERLEUKIN 23, p19 SUBUNIT	FALSE	5102
19766080
19752563	3586	T.0.005303	T.0.005303	IL10	interleukin 10	IL10;interleukin 10;interleukin10;interleukin X;IL-X;CSIF;GVHDS;IL-10;IL10A;TGIF;interleukin-10;T-cell growth inhibitory factor;cytokine synthesis inhibitory factor	FALSE	55456
19752563	3565	T.0.014763	T.0.014763	IL4	interleukin 4	IL4;interleukin 4;IL IV;interleukin4;BCGF-1;BCGF1;BSF-1;BSF1;IL-4;interleukin-4;B cell growth factor 1;B_cell stimulatory factor 1;binetrakin;interleukin 4 variant 2;lymphocyte stimulatory factor 1;pitrakinra;B-CELL STIMULATORY FACTOR 1	FALSE	46397
19752563	3567	T.0.006238	T.0.006238	IL5	interleukin 5	IL5;interleukin 5;interleukin5;EDF;IL-5;TRF;interleukin-5;B-cell differentiation factor I;T-cell replacing factor;colony-stimulating factor, eosinophil;eosinophil differentiation factor	FALSE	14265
19752563	9021	T.0.011138	T.0.011138	SOCS3	suppressor of cytokine signaling 3	SOCS3;suppressor of cytokine signaling 3;ATOD4;CIS3;Cish3;SOCS-3;SSI-3;SSI3;STAT-induced STAT inhibitor 3;cytokine-inducible SH2 protein 3	FALSE	2969
19752563	3458	T.0.016259	T.0.016259	IFNG	interferon gamma	IFNG;interferon gamma;IMMUNE IFN;Interferongamma;IFNgamma;gammainterferon;gamma interferon;IFG;IFI;IFN-gamma;immune interferon;INTERFERON, GAMMA;IFN, IMMUNE	FALSE	113108
19740775	7045	T.0.001160	T.0.001160	TGFBI	transforming growth factor beta induced	TGFBI;transforming growth factor beta induced;TFGBI;BETA-IGH3;Betaigh3;Beta igh3;BIGH3;CDB1;CDG2;CDGG1;CSD;CSD1;CSD2;CSD3;EBMD;LCD1;transforming growth factor-beta-induced protein ig-h3;RGD-CAP;RGD-containing collagen-associated protein;beta ig-h3;betaig-h3;kerato-epithelin;transforming growth factor beta-induced 68kDa;transforming growth factor, beta-induced, 68kD;TRANSFORMING GROWTH FACTOR, BET…	FALSE	1424
19740775	3553	T.0.001691	T.0.001691	IL1B	interleukin 1 beta	IL1B;interleukin 1 beta;beta interleukin 1;interleukin 1beta;ILI beta;IL I beta;IL Ibeta;IL1beta;IL-1beta;interleukin Ibeta;interleukin I beta;interleukin1beta;interleukin1 beta;IL1-B;IL-1;IL1-BETA;IL1F2;interleukin-1 beta;IL-1 beta;catabolin;preinterleukin 1 beta;pro-interleukin-1-beta;INTERLEUKIN 1-BETA	FALSE	72209
19740775	51561	T.0.017121	T.0.017121	IL23A	interleukin 23 subunit alpha	IL23A;interleukin 23 subunit alpha;interleukin 23;IL 23alpha;IL23;IL-23;IL-23A;IL23P19;P19;SGRF;interleukin-23 subunit alpha;IL-23 subunit alpha;IL-23-A;IL-23p19;JKA3 induced upon T-cell activation;interleukin 23 p19 subunit;interleukin 23, alpha subunit p19;interleukin-23 subunit p19;interleukin-six, G-CSF related factor;INTERLEUKIN 23-ALPHA;INTERLEUKIN 23, p19 SUBUNIT	FALSE	5102
19740775	8412	T.0.014312	T.0.014312	BCAR3	BCAR3, NSP family adaptor protein	BCAR3;BCAR3, NSP family adaptor protein;KIAA0554;AND-34;NSP2;SH2D3B;breast cancer anti-estrogen resistance protein 3;SH2 domain-containing protein 3B;breast cancer anti-estrogen resistance 3;breast cancer antiestrogen resistance 3 protein;dJ1033H22.2 (breast cancer anti-estrogen resistance 3);novel SH2-containing protein 2;BREAST CANCER ANTIESTROGEN RESISTANCE 3	FALSE	31014
19740775	7040	T.0.000673	T.0.000673	TGFB1	transforming growth factor beta 1	TGFB1;transforming growth factor beta 1;TFG beta1;TFG beta 1;transforming growth factor beta1;TGFbeta1;TGF beta1;TGFbeta 1;TGF-B1;TGFB-1;BETA-1 TRANSFORMING GROWTH FACTOR;CED;DPD1;LAP;TGFB;TGFbeta;transforming growth factor beta-1;TGF-beta-1;latency-associated peptide;prepro-transforming growth factor beta-1;TRANSFORMING GROWTH FACTOR, BETA-1;TGF-BETA	FALSE	36219
19740775	940	T.0.005563	T.0.005563	CD28	CD28 molecule	CD28;CD28 molecule;Tp44;T-cell-specific surface glycoprotein CD28;CD28 antigen;ANTIGEN CD28;T-CELL ANTIGEN CD28	FALSE	10441
19740775	59067	T.0.009865	T.0.009865	IL21	interleukin 21	IL21;interleukin 21;CVID11;IL-21;Za11;interleukin-21;interleukin-21 isoform	FALSE	2505
19740775	3569	T.0.016826	T.0.016826	IL6	interleukin 6	IL6;interleukin 6;IFN-beta2;interleukin6;beta-2 interferon;interferon beta2;BSF-2;BSF2;CDF;HGF;HSF;IFN-beta-2;IFNB2;IL-6;interleukin-6;B-cell differentiation factor;B-cell stimulatory factor 2;CTL differentiation factor;hybridoma growth factor;interferon beta-2;interleukin BSF-2;INTERFERON, BETA-2;HEPATOCYTE STIMULATORY FACTOR	FALSE	117012
19740775	3605	T.0.013018	T.0.013018	IL17A	interleukin 17A	IL17A;interleukin 17A;interleukin 17;CTLA-8;CTLA8;IL-17;IL-17A;IL17;interleukin-17A;cytotoxic T-lymphocyte-associated antigen 8;cytotoxic T-lymphocyte-associated protein 8;interleukin 17 (cytotoxic T-lymphocyte-associated serine esterase 8);CYTOTOXIC T-LYMPHOCYTE-ASSOCIATED SERINE ESTERASE 8	FALSE	18234
19740775	3458	T.0.016259	T.0.016259	IFNG	interferon gamma	IFNG;interferon gamma;IMMUNE IFN;Interferongamma;IFNgamma;gammainterferon;gamma interferon;IFG;IFI;IFN-gamma;immune interferon;INTERFERON, GAMMA;IFN, IMMUNE	FALSE	113108
19729841
19665880
19560465	9076	T.0.014702	T.0.014702	CLDN1	claudin 1	CLDN1;claudin 1;CLDN-1;CLD1;ILVASC;SEMP1;claudin-1;senescence-associated epithelial membrane protein 1	FALSE	1936
19560465	7082	T.0.014863	T.0.014863	TJP1	tight junction protein 1	TJP1;tight junction protein 1;TJP-1;ZO-1;tight junction protein ZO-1;zona occludens 1;zonula occludens 1 protein;ZO1	FALSE	5051
19560465	4790	T.0.016113	T.0.016113	NFKB1	nuclear factor kappa B subunit 1	NFKB1;nuclear factor kappa B subunit 1;NFkappa-B;NFKB-1;NFKAPPAB1;NF-KAPPAB1;NF-KAPPA-B1;NFKAPPAB-1;NF-KAPPAB-1;CVID12;EBP-1;KBF1;NF-kB1;NF-kappa-B;NF-kappaB;NFKB-p105;NFKB-p50;NFkappaB;p105;p50;nuclear factor NF-kappa-B p105 subunit;DNA-binding factor KBF1;NF-kappabeta;nuclear factor NF-kappa-B p50 subunit;nuclear factor kappa-B DNA binding subunit;nuclear factor of kappa light polypeptide gene …	FALSE	85347
19560465	6352	T.0.006844	T.0.006844	CCL5	C-C motif chemokine ligand 5	CCL5;C-C motif chemokine ligand 5;chemokine ligand 5;CCL-5;D17S136E;RANTES;SCYA5;SIS-delta;SISd;TCP228;eoCP;C-C motif chemokine 5;T-cell specific protein p288;beta-chemokine RANTES;chemokine (C-C motif) ligand 5;eosinophil chemotactic cytokine;regulated upon activation, normally T-expressed, and presumably secreted;small inducible cytokine subfamily A (Cys-Cys), member 5;CHEMOKINE, CC MOTIF, LIGA…	FALSE	9474
19560465	7124	T.0.006877	T.0.006877	TNF	tumor necrosis factor	TNF;tumor necrosis factor;monocyte-derived TNF;macrophage-derived TNF;TNFalpha;ALPHA TUMOR NECROSIS FACTOR;DIF;TNF-alpha;TNFA;TNFSF2;TNLG1F;APC1 protein;TNF, macrophage-derived;TNF, monocyte-derived;TNF-a;cachectin;tumor necrosis factor ligand 1F;tumor necrosis factor ligand superfamily member 2;tumor necrosis factor-alpha;TUMOR NECROSIS FACTOR, ALPHA	FALSE	185710
19560465	4303	T.0.006768	T.0.006768	FOXO4	forkhead box O4	FOXO4;forkhead box O4;AFX;AFX1;MLLT7;forkhead box protein O4;fork head domain transcription factor AFX1;myeloid/lymphoid or mixed-lineage leukemia (trithorax homolog, Drosophila) translocated to, 7;MYELOID/LYMPHOID OR MIXED LINEAGE LEUKEMIA, TRANSLOCATED TO, 7;MIXED LINEAGE LEUKEMIA, TRANSLOCATED TO, 7;ALL1-FUSED GENE FROM X CHROMOSOME	FALSE	350
19560465	3458	T.0.016259	T.0.016259	IFNG	interferon gamma	IFNG;interferon gamma;IMMUNE IFN;Interferongamma;IFNgamma;gammainterferon;gamma interferon;IFG;IFI;IFN-gamma;immune interferon;INTERFERON, GAMMA;IFN, IMMUNE	FALSE	113108
19530505	3106	T.0.015421	T.0.015421	HLA-B	major histocompatibility complex, class I, B	HLA-B;major histocompatibility complex, class I, B;HLA-B27;MHC-B;AS;B-4901;HLAB;HLA class I antigen HLA-B;HLA class I histocompatibility antigen, B alpha chain;MHC HLA-B cell surface glycoprotein;MHC HLA-B transmembrane glycoprotein;MHC class 1 antigen;MHC class I antigen HLA-B alpha chain;MHC class I antigen HLA-B heavy chain;MHC class I antigen SHCHA;MHC class I molecule;leukocyte antigen class…	FALSE	10497
19530505	51561	T.0.017121	T.0.017121	IL23A	interleukin 23 subunit alpha	IL23A;interleukin 23 subunit alpha;interleukin 23;IL 23alpha;IL23;IL-23;IL-23A;IL23P19;P19;SGRF;interleukin-23 subunit alpha;IL-23 subunit alpha;IL-23-A;IL-23p19;JKA3 induced upon T-cell activation;interleukin 23 p19 subunit;interleukin 23, alpha subunit p19;interleukin-23 subunit p19;interleukin-six, G-CSF related factor;INTERLEUKIN 23-ALPHA;INTERLEUKIN 23, p19 SUBUNIT	FALSE	5102
19530505	64127	T.0.002283	T.0.002283	NOD2	nucleotide binding oligomerization domain containing 2	NOD2;nucleotide binding oligomerization domain containing 2;ACUG;BLAU;BLAUS;CARD15;CD;CLR16.3;IBD1;NLRC2;NOD2B;PSORAS1;YAOS;nucleotide-binding oligomerization domain-containing protein 2;NLR family, CARD domain containing 2;NOD-like receptor C2;caspase recruitment domain family, member 15;caspase recruitment domain protein 15;caspase recruitment domain-containing protein 15;inflammatory bowel dis…	FALSE	2983
19530505	7124	T.0.006877	T.0.006877	TNF	tumor necrosis factor	TNF;tumor necrosis factor;monocyte-derived TNF;macrophage-derived TNF;TNFalpha;ALPHA TUMOR NECROSIS FACTOR;DIF;TNF-alpha;TNFA;TNFSF2;TNLG1F;APC1 protein;TNF, macrophage-derived;TNF, monocyte-derived;TNF-a;cachectin;tumor necrosis factor ligand 1F;tumor necrosis factor ligand superfamily member 2;tumor necrosis factor-alpha;TUMOR NECROSIS FACTOR, ALPHA	FALSE	185710
19530505	3605	T.0.013018	T.0.013018	IL17A	interleukin 17A	IL17A;interleukin 17A;interleukin 17;CTLA-8;CTLA8;IL-17;IL-17A;IL17;interleukin-17A;cytotoxic T-lymphocyte-associated antigen 8;cytotoxic T-lymphocyte-associated protein 8;interleukin 17 (cytotoxic T-lymphocyte-associated serine esterase 8);CYTOTOXIC T-LYMPHOCYTE-ASSOCIATED SERINE ESTERASE 8	FALSE	18234
19478680	3559	T.0.004220	T.0.004220	IL2RA	interleukin 2 receptor subunit alpha	IL2RA;interleukin 2 receptor subunit alpha;il-2 receptor alpha;il2 receptor alpha;IL-2-RAlpha;IL-2R-Alpha;IL2-RAlpha;IL2-R-Alpha;IL-2-R-Alpha;IL2R-Alpha;IL-2RAlpha;IL2RAlpha;IL-2RA;alpha chain interleukin 2 receptor;CD25;IDDM10;IL2R;IMD41;TCGFR;p55;interleukin-2 receptor subunit alpha;IL-2 receptor subunit alpha;IL-2R subunit alpha;TAC antigen;interleukin 2 receptor, alpha;IL2 RECEPTOR;IL2R, ALPH…	FALSE	19043
19478680	50943	T.0.007042	T.0.007042	FOXP3	forkhead box P3	FOXP3;forkhead box P3;AIID;DIETER;IPEX;JM2;PIDX;XPID;forkhead box protein P3;FOXP3delta7;immune dysregulation, polyendocrinopathy, enteropathy, X-linked;immunodeficiency, polyendocrinopathy, enteropathy, X-linked;scurfin	FALSE	14229
19478680	7097	T.0.036226	T.0.036226	TLR2	toll like receptor 2	TLR2;toll like receptor 2;TLR-2;CD282;TIL4;toll-like receptor 2;toll/interleukin-1 receptor-like protein 4;TOLL/INTERLEUKIN 1 RECEPTOR-LIKE 4	FALSE	10592
19478680	7099	T.0.003528	T.0.003528	TLR4	toll like receptor 4	TLR4;toll like receptor 4;ARMD10;CD284;TLR-4;TOLL;toll-like receptor 4;hToll;homolog of Drosophila toll;TOLL, DROSOPHILA, HOMOLOG OF;TOLL ENDOTOXIN HYPORESPONSIVENESS	FALSE	19038
19404245
19369952
19352175
19321388	3676	T.0.012755	T.0.012755	ITGA4	integrin subunit alpha 4	ITGA4;integrin subunit alpha 4;alpha4 integrin;alpha 4 integrin;integrin alpha4;ALPHA-4 INTEGRIN;CD49D;IA4;integrin alpha-4;269C wild type;CD49 antigen-like family member D;VLA-4 subunit alpha;alpha 4 subunit of VLA-4 receptor;antigen CD49D, alpha-4 subunit of VLA-4 receptor;integrin alpha-IV;very late activation protein 4 receptor, alpha 4 subunit;INTEGRIN, ALPHA-4;VERY LATE ACTIVATION PROTEIN 4…	FALSE	2509
19321388	7124	T.0.006877	T.0.006877	TNF	tumor necrosis factor	TNF;tumor necrosis factor;monocyte-derived TNF;macrophage-derived TNF;TNFalpha;ALPHA TUMOR NECROSIS FACTOR;DIF;TNF-alpha;TNFA;TNFSF2;TNLG1F;APC1 protein;TNF, macrophage-derived;TNF, monocyte-derived;TNF-a;cachectin;tumor necrosis factor ligand 1F;tumor necrosis factor ligand superfamily member 2;tumor necrosis factor-alpha;TUMOR NECROSIS FACTOR, ALPHA	FALSE	185710
19275240	3586	T.0.005303	T.0.005303	IL10	interleukin 10	IL10;interleukin 10;interleukin10;interleukin X;IL-X;CSIF;GVHDS;IL-10;IL10A;TGIF;interleukin-10;T-cell growth inhibitory factor;cytokine synthesis inhibitory factor	FALSE	55456
19215333	64127	T.0.002283	T.0.002283	NOD2	nucleotide binding oligomerization domain containing 2	NOD2;nucleotide binding oligomerization domain containing 2;ACUG;BLAU;BLAUS;CARD15;CD;CLR16.3;IBD1;NLRC2;NOD2B;PSORAS1;YAOS;nucleotide-binding oligomerization domain-containing protein 2;NLR family, CARD domain containing 2;NOD-like receptor C2;caspase recruitment domain family, member 15;caspase recruitment domain protein 15;caspase recruitment domain-containing protein 15;inflammatory bowel dis…	FALSE	2983
19210347	3559	T.0.004220	T.0.004220	IL2RA	interleukin 2 receptor subunit alpha	IL2RA;interleukin 2 receptor subunit alpha;il-2 receptor alpha;il2 receptor alpha;IL-2-RAlpha;IL-2R-Alpha;IL2-RAlpha;IL2-R-Alpha;IL-2-R-Alpha;IL2R-Alpha;IL-2RAlpha;IL2RAlpha;IL-2RA;alpha chain interleukin 2 receptor;CD25;IDDM10;IL2R;IMD41;TCGFR;p55;interleukin-2 receptor subunit alpha;IL-2 receptor subunit alpha;IL-2R subunit alpha;TAC antigen;interleukin 2 receptor, alpha;IL2 RECEPTOR;IL2R, ALPH…	FALSE	19043
19210347	50943	T.0.007042	T.0.007042	FOXP3	forkhead box P3	FOXP3;forkhead box P3;AIID;DIETER;IPEX;JM2;PIDX;XPID;forkhead box protein P3;FOXP3delta7;immune dysregulation, polyendocrinopathy, enteropathy, X-linked;immunodeficiency, polyendocrinopathy, enteropathy, X-linked;scurfin	FALSE	14229
19210347	925	T.0.016246	T.0.016246	CD8A	CD8a molecule	CD8A;CD8a molecule;CD8;Leu2;MAL;p32;T-cell surface glycoprotein CD8 alpha chain;CD8 antigen, alpha polypeptide (p32);Leu2 T-lymphocyte antigen;OKT8 T-cell antigen;T cell co-receptor;T-cell antigen Leu2;T-lymphocyte differentiation antigen T8/Leu-2;T8 T-cell antigen;CD8 ANTIGEN, ALPHA POLYPEPTIDE;CD8 T-CELL ANTIGEN LEU2	FALSE	84904
19179874
19174797	925	T.0.016246	T.0.016246	CD8A	CD8a molecule	CD8A;CD8a molecule;CD8;Leu2;MAL;p32;T-cell surface glycoprotein CD8 alpha chain;CD8 antigen, alpha polypeptide (p32);Leu2 T-lymphocyte antigen;OKT8 T-cell antigen;T cell co-receptor;T-cell antigen Leu2;T-lymphocyte differentiation antigen T8/Leu-2;T8 T-cell antigen;CD8 ANTIGEN, ALPHA POLYPEPTIDE;CD8 T-CELL ANTIGEN LEU2	FALSE	84904
19079168	59067	T.0.009865	T.0.009865	IL21	interleukin 21	IL21;interleukin 21;CVID11;IL-21;Za11;interleukin-21;interleukin-21 isoform	FALSE	2505
18974296
18931057
18852260	3553	T.0.001691	T.0.001691	IL1B	interleukin 1 beta	IL1B;interleukin 1 beta;beta interleukin 1;interleukin 1beta;ILI beta;IL I beta;IL Ibeta;IL1beta;IL-1beta;interleukin Ibeta;interleukin I beta;interleukin1beta;interleukin1 beta;IL1-B;IL-1;IL1-BETA;IL1F2;interleukin-1 beta;IL-1 beta;catabolin;preinterleukin 1 beta;pro-interleukin-1-beta;INTERLEUKIN 1-BETA	FALSE	72209
18852260	3569	T.0.016826	T.0.016826	IL6	interleukin 6	IL6;interleukin 6;IFN-beta2;interleukin6;beta-2 interferon;interferon beta2;BSF-2;BSF2;CDF;HGF;HSF;IFN-beta-2;IFNB2;IL-6;interleukin-6;B-cell differentiation factor;B-cell stimulatory factor 2;CTL differentiation factor;hybridoma growth factor;interferon beta-2;interleukin BSF-2;INTERFERON, BETA-2;HEPATOCYTE STIMULATORY FACTOR	FALSE	117012
18852260	4843	T.0.005307	T.0.005307	NOS2	nitric oxide synthase 2	NOS2;nitric oxide synthase 2;nitric oxide synthase ii;NOS-II;NOSII;NOS-2;type 2 NOS;NOS type 2;type II NOS;NOS-2A;macrophage nitric oxide synthase;INDUCIBLE NITRIC OXIDE SYNTHASE;HEP-NOS;INOS;NOS;NOS2A;nitric oxide synthase, inducible;NOS, type II;hepatocyte NOS;inducible NO synthase;inducible NOS;nitric oxide synthase 2, inducible;nitric oxide synthase 2A (inducible, hepatocytes);nitric oxide sy…	FALSE	32659
18806699
18816777
18816773
18816772
18816739
18816721
18816719
18816718
18816709
18816684
18816654
18810765	55894	T.0.008770	T.0.008770	DEFB103B	defensin beta 103B	DEFB103B;defensin beta 103B;Betadefensin3;BD-3;DEFB-3;DEFB103;DEFB3;HBD-3;HBD3;HBP-3;HBP3;beta-defensin 103;beta-defensin 3;defensin, beta 103;defensin-like protein;DEFENSIN, BETA, 103A;DEFB103A;DEFENSIN, BETA, 3, FORMERLY;DEFB3, FORMERLY	FALSE	757
18810765	6934	T.0.011231	T.0.011231	TCF7L2	transcription factor 7 like 2	TCF7L2;transcription factor 7 like 2;TCF-4;TCF4;transcription factor 7-like 2;HMG box transcription factor 4;T-cell factor 4;T-cell-specific transcription factor 4;hTCF-4;transcription factor 7-like 2 (T-cell specific, HMG-box);T-CELL TRANSCRIPTION FACTOR 4, FORMERLY;TCF4, FORMERLY	FALSE	1501
18810765	414325	T.0.050631	T.0.050631	DEFB103A	defensin beta 103A	DEFB103A;defensin beta 103A;Betadefensin3;BD-3;DEFB-3;DEFB103;DEFB3;HBD3;HBP-3;HBP3;hBD-3;beta-defensin 103;beta-defensin 3;defensin, beta 103;defensin, beta 3;defensin-like protein	FALSE	751
18810765	1673	T.0.000373	T.0.000373	DEFB4A	defensin beta 4A	DEFB4A;defensin beta 4A;beta-defensin 4;hBD-4;beta 2 defensin;beta-2 defensin;BD-2;DEFB-2;DEFB102;DEFB2;DEFB4;HBD-2;SAP1;beta-defensin 4A;beta defensin-2;defensin, beta 2;defensin, beta 4;skin-antimicrobial peptide 1;DEFENSIN, BETA, 4;HBD2;DEFENSIN, BETA, 2, FORMERLY;DEFB2, FORMERLY	FALSE	1502
18810765	6925	T.0.010515	T.0.010515	TCF4	transcription factor 4	TCF4;transcription factor 4;transcription factor e2a;E2-2;FECD3;ITF-2;ITF2;PTHS;SEF-2;SEF2;SEF2-1;SEF2-1A;SEF2-1B;SEF2-1D;TCF-4;bHLHb19;SL3-3 enhancer factor 2;class B basic helix-loop-helix protein 19;immunoglobulin transcription factor 2	FALSE	3273
18810765	6862	T.0.002528	T.0.002528	TBXT	T-box transcription factor T	TBXT;T-box transcription factor T;brachyury homolog;SAVA;T;TFT;brachyury protein;T brachyury transcription factor;T, brachyury homolog;protein T;T BRACHYURY, MOUSE, HOMOLOG OF;TRANSCRIPTION FACTOR T	FALSE	1181
18810765	9071	T.0.007648	T.0.007648	CLDN10	claudin 10	CLDN10;claudin 10;CPETRL3;HELIX;OSP-L;OSPL;claudin-10;OSP-like protein;oligodendrocyte-specific protein-like	FALSE	69182
18777592	7124	T.0.006877	T.0.006877	TNF	tumor necrosis factor	TNF;tumor necrosis factor;monocyte-derived TNF;macrophage-derived TNF;TNFalpha;ALPHA TUMOR NECROSIS FACTOR;DIF;TNF-alpha;TNFA;TNFSF2;TNLG1F;APC1 protein;TNF, macrophage-derived;TNF, monocyte-derived;TNF-a;cachectin;tumor necrosis factor ligand 1F;tumor necrosis factor ligand superfamily member 2;tumor necrosis factor-alpha;TUMOR NECROSIS FACTOR, ALPHA	FALSE	185710
18777592	3605	T.0.013018	T.0.013018	IL17A	interleukin 17A	IL17A;interleukin 17A;interleukin 17;CTLA-8;CTLA8;IL-17;IL-17A;IL17;interleukin-17A;cytotoxic T-lymphocyte-associated antigen 8;cytotoxic T-lymphocyte-associated protein 8;interleukin 17 (cytotoxic T-lymphocyte-associated serine esterase 8);CYTOTOXIC T-LYMPHOCYTE-ASSOCIATED SERINE ESTERASE 8	FALSE	18234
18777592	386653	T.0.046549	T.0.046549	IL31	interleukin 31	IL31;interleukin 31;IL-31;interleukin-31	FALSE	340
18777591
18777590
18680198
18623173
18544573	885	T.0.015761	T.0.015761	CCK	cholecystokinin	CCK;cholecystokinin;CCK gene;cholecystokinin triacontatriapeptide;prepro-cholecystokinin	FALSE	10966
18544573	9235	T.0.016845	T.0.016845	IL32	interleukin 32	IL32;interleukin 32;IL-32alpha;IL-32beta;IL-32delta;IL-32gamma;NK4;TAIF;TAIFa;TAIFb;TAIFc;TAIFd;interleukin-32;interleukin-32 eta;interleukin-32 small;interleukin-32 theta;natural killer cell transcript 4;natural killer cells protein 4;tumor necrosis factor alpha-inducing factor	FALSE	492
18544573	2919	T.0.015548	T.0.015548	CXCL1	C-X-C motif chemokine ligand 1	CXCL1;C-X-C motif chemokine ligand 1;CXCL-1;chemokine ligand 1;chemokine c-x-c motif ligand 1;FSP;GRO1;GROa;MGSA;MGSA-a;NAP-3;SCYB1;growth-regulated alpha protein;C-X-C motif chemokine 1;GRO-alpha(1-73);GRO1 oncogene (melanoma growth stimulating activity, alpha);GRO1 oncogene (melanoma growth-stimulating activity);MGSA alpha;chemokine (C-X-C motif) ligand 1 (melanoma growth stimulating activity, …	FALSE	4052
18509490
18499066	51561	T.0.017121	T.0.017121	IL23A	interleukin 23 subunit alpha	IL23A;interleukin 23 subunit alpha;interleukin 23;IL 23alpha;IL23;IL-23;IL-23A;IL23P19;P19;SGRF;interleukin-23 subunit alpha;IL-23 subunit alpha;IL-23-A;IL-23p19;JKA3 induced upon T-cell activation;interleukin 23 p19 subunit;interleukin 23, alpha subunit p19;interleukin-23 subunit p19;interleukin-six, G-CSF related factor;INTERLEUKIN 23-ALPHA;INTERLEUKIN 23, p19 SUBUNIT	FALSE	5102
18499066	64127	T.0.002283	T.0.002283	NOD2	nucleotide binding oligomerization domain containing 2	NOD2;nucleotide binding oligomerization domain containing 2;ACUG;BLAU;BLAUS;CARD15;CD;CLR16.3;IBD1;NLRC2;NOD2B;PSORAS1;YAOS;nucleotide-binding oligomerization domain-containing protein 2;NLR family, CARD domain containing 2;NOD-like receptor C2;caspase recruitment domain family, member 15;caspase recruitment domain protein 15;caspase recruitment domain-containing protein 15;inflammatory bowel dis…	FALSE	2983
18499066	55054	T.0.003724	T.0.003724	ATG16L1	autophagy related 16 like 1	ATG16L1;autophagy related 16 like 1;APG16L;ATG16A;ATG16L;IBD10;WDR30;autophagy-related protein 16-1;APG16L beta;ATG16 autophagy related 16-like 1;WD repeat domain 30;AUTOPHAGY 16-LIKE 1;APG16-LIKE	FALSE	549
18479351	10888	T.0.008061	T.0.008061	GPR83	G protein-coupled receptor 83	GPR83;G protein-coupled receptor 83;GPR-83;GIR;GPR72;probable G-protein coupled receptor 83;G-protein coupled receptor 72;glucocorticoid induced receptor;GIR, MOUSE, HOMOLOG OF;G PROTEIN-COUPLED RECEPTOR 72	FALSE	40
18479351	50943	T.0.007042	T.0.007042	FOXP3	forkhead box P3	FOXP3;forkhead box P3;AIID;DIETER;IPEX;JM2;PIDX;XPID;forkhead box protein P3;FOXP3delta7;immune dysregulation, polyendocrinopathy, enteropathy, X-linked;immunodeficiency, polyendocrinopathy, enteropathy, X-linked;scurfin	FALSE	14229
18479351	93986	T.0.008717	T.0.008717	FOXP2	forkhead box P2	FOXP2;forkhead box P2;CAGH44;SPCH1;TNRC10;forkhead box protein P2;CAG repeat protein 44;forkhead/winged-helix transcription factor;trinucleotide repeat containing 10;trinucleotide repeat-containing gene 10 protein;TRINUCLEOTIDE REPEAT-CONTAINING GENE 10	FALSE	651
18479351	9071	T.0.007648	T.0.007648	CLDN10	claudin 10	CLDN10;claudin 10;CPETRL3;HELIX;OSP-L;OSPL;claudin-10;OSP-like protein;oligodendrocyte-specific protein-like	FALSE	69182
18479259
18479258	4790	T.0.016113	T.0.016113	NFKB1	nuclear factor kappa B subunit 1	NFKB1;nuclear factor kappa B subunit 1;NFkappa-B;NFKB-1;NFKAPPAB1;NF-KAPPAB1;NF-KAPPA-B1;NFKAPPAB-1;NF-KAPPAB-1;CVID12;EBP-1;KBF1;NF-kB1;NF-kappa-B;NF-kappaB;NFKB-p105;NFKB-p50;NFkappaB;p105;p50;nuclear factor NF-kappa-B p105 subunit;DNA-binding factor KBF1;NF-kappabeta;nuclear factor NF-kappa-B p50 subunit;nuclear factor kappa-B DNA binding subunit;nuclear factor of kappa light polypeptide gene …	FALSE	85347
18479258	3569	T.0.016826	T.0.016826	IL6	interleukin 6	IL6;interleukin 6;IFN-beta2;interleukin6;beta-2 interferon;interferon beta2;BSF-2;BSF2;CDF;HGF;HSF;IFN-beta-2;IFNB2;IL-6;interleukin-6;B-cell differentiation factor;B-cell stimulatory factor 2;CTL differentiation factor;hybridoma growth factor;interferon beta-2;interleukin BSF-2;INTERFERON, BETA-2;HEPATOCYTE STIMULATORY FACTOR	FALSE	117012
18479258	3458	T.0.016259	T.0.016259	IFNG	interferon gamma	IFNG;interferon gamma;IMMUNE IFN;Interferongamma;IFNgamma;gammainterferon;gamma interferon;IFG;IFI;IFN-gamma;immune interferon;INTERFERON, GAMMA;IFN, IMMUNE	FALSE	113108
18479257	27178	T.0.003850	T.0.003850	IL37	interleukin 37	IL37;interleukin 37;FIL1zeta;FIL1;FIL1(ZETA);FIL1Z;IL-1F7;IL-1H;IL-1H4;IL-1RP1;IL-37;IL1F7;IL1H4;IL1RP1;interleukin-37;FIL1 zeta;IL-1 zeta;IL-1F7b (IL-1H4, IL-1H, IL-1RP1);IL-1X protein;IL1F7 (canonical product IL-1F7b);interleukin 1 family member 7;interleukin 1, zeta;interleukin-1 homolog 4;interleukin-1 superfamily z;interleukin-1-related protein;interleukin-23;INTERLEUKIN 1 FAMILY, MEMBER 7;F…	FALSE	2843
18479257	51561	T.0.017121	T.0.017121	IL23A	interleukin 23 subunit alpha	IL23A;interleukin 23 subunit alpha;interleukin 23;IL 23alpha;IL23;IL-23;IL-23A;IL23P19;P19;SGRF;interleukin-23 subunit alpha;IL-23 subunit alpha;IL-23-A;IL-23p19;JKA3 induced upon T-cell activation;interleukin 23 p19 subunit;interleukin 23, alpha subunit p19;interleukin-23 subunit p19;interleukin-six, G-CSF related factor;INTERLEUKIN 23-ALPHA;INTERLEUKIN 23, p19 SUBUNIT	FALSE	5102
18479257	3605	T.0.013018	T.0.013018	IL17A	interleukin 17A	IL17A;interleukin 17A;interleukin 17;CTLA-8;CTLA8;IL-17;IL-17A;IL17;interleukin-17A;cytotoxic T-lymphocyte-associated antigen 8;cytotoxic T-lymphocyte-associated protein 8;interleukin 17 (cytotoxic T-lymphocyte-associated serine esterase 8);CYTOTOXIC T-LYMPHOCYTE-ASSOCIATED SERINE ESTERASE 8	FALSE	18234
18473768
18473767	64127	T.0.002283	T.0.002283	NOD2	nucleotide binding oligomerization domain containing 2	NOD2;nucleotide binding oligomerization domain containing 2;ACUG;BLAU;BLAUS;CARD15;CD;CLR16.3;IBD1;NLRC2;NOD2B;PSORAS1;YAOS;nucleotide-binding oligomerization domain-containing protein 2;NLR family, CARD domain containing 2;NOD-like receptor C2;caspase recruitment domain family, member 15;caspase recruitment domain protein 15;caspase recruitment domain-containing protein 15;inflammatory bowel dis…	FALSE	2983
18473766
18421753
18412161	3575	T.0.011820	T.0.011820	IL7R	interleukin 7 receptor	IL7R;interleukin 7 receptor;IL7-R-Alpha;IL-7-R-Alpha;IL7-RAlpha;IL-7RAlpha;IL7RAlpha;IL-7 receptor;IL7 receptor;IL7-R;IL-7R;IL-7-Ralpha;CD127;CDW127;IL-7R-alpha;IL7RA;ILRA;interleukin-7 receptor subunit alpha;CD127 antigen;IL-7 receptor subunit alpha;IL-7R subunit alpha;interleukin 7 receptor alpha chain;interleukin 7 receptor isoform H5-6;INTERLEUKIN 7 RECEPTOR-ALPHA;IL7R-ALPHA	FALSE	2916
18412161	50943	T.0.007042	T.0.007042	FOXP3	forkhead box P3	FOXP3;forkhead box P3;AIID;DIETER;IPEX;JM2;PIDX;XPID;forkhead box protein P3;FOXP3delta7;immune dysregulation, polyendocrinopathy, enteropathy, X-linked;immunodeficiency, polyendocrinopathy, enteropathy, X-linked;scurfin	FALSE	14229
18412161	940	T.0.005563	T.0.005563	CD28	CD28 molecule	CD28;CD28 molecule;Tp44;T-cell-specific surface glycoprotein CD28;CD28 antigen;ANTIGEN CD28;T-CELL ANTIGEN CD28	FALSE	10441
18412161	960	T.0.004014	T.0.004014	CD44	CD44 molecule (Indian blood group)	CD44;CD44 molecule (Indian blood group);CDW44;CSPG8;ECMR-III;HCELL;HUTCH-I;IN;LHR;MC56;MDU2;MDU3;MIC4;Pgp1;CD44 antigen;GP90 lymphocyte homing/adhesion receptor;Hermes antigen;cell surface glycoprotein CD44;chondroitin sulfate proteoglycan 8;epican;extracellular matrix receptor III;hematopoietic cell E-and L-selectin ligand;heparan sulfate proteoglycan;homing function and Indian blood group syste…	FALSE	13449
18412161	3574	T.0.014664	T.0.014664	IL7	interleukin 7	IL7;interleukin 7;IL-7;interleukin-7	FALSE	5943
18412161	6402	T.0.016055	T.0.016055	SELL	selectin L	SELL;selectin L;Lselectin;CD62L;LAM1;LECAM1;LEU8;LNHR;LSEL;LYAM1;PLNHR;TQ1;L-selectin;CD62 antigen-like family member L;gp90-MEL;leukocyte surface antigen Leu-8;leukocyte-endothelial cell adhesion molecule 1;lymph node homing receptor;lymphocyte adhesion molecule 1;pln homing receptor;CD62 ANTIGEN LIGAND;CD62L IgA NEPHROPATHY, SUSCEPTIBILITY TO	FALSE	7003
18412161	7124	T.0.006877	T.0.006877	TNF	tumor necrosis factor	TNF;tumor necrosis factor;monocyte-derived TNF;macrophage-derived TNF;TNFalpha;ALPHA TUMOR NECROSIS FACTOR;DIF;TNF-alpha;TNFA;TNFSF2;TNLG1F;APC1 protein;TNF, macrophage-derived;TNF, monocyte-derived;TNF-a;cachectin;tumor necrosis factor ligand 1F;tumor necrosis factor ligand superfamily member 2;tumor necrosis factor-alpha;TUMOR NECROSIS FACTOR, ALPHA	FALSE	185710
18412161	969	T.0.016007	T.0.016007	CD69	CD69 molecule	CD69;CD69 molecule;LEU-23;AIM;BL-AC/P26;CLEC2C;EA1;GP32/28;MLR-3;early activation antigen CD69;C-type lectin domain family 2, member C;CD69 antigen (p60, early T-cell activation antigen);activation inducer molecule (AIM/CD69);early T-cell activation antigen p60;early lymphocyte activation antigen;leukocyte surface antigen Leu-23;CD69 ANTIGEN	FALSE	4712
18412161	3605	T.0.013018	T.0.013018	IL17A	interleukin 17A	IL17A;interleukin 17A;interleukin 17;CTLA-8;CTLA8;IL-17;IL-17A;IL17;interleukin-17A;cytotoxic T-lymphocyte-associated antigen 8;cytotoxic T-lymphocyte-associated protein 8;interleukin 17 (cytotoxic T-lymphocyte-associated serine esterase 8);CYTOTOXIC T-LYMPHOCYTE-ASSOCIATED SERINE ESTERASE 8	FALSE	18234
18412161	3458	T.0.016259	T.0.016259	IFNG	interferon gamma	IFNG;interferon gamma;IMMUNE IFN;Interferongamma;IFNgamma;gammainterferon;gamma interferon;IFG;IFI;IFN-gamma;immune interferon;INTERFERON, GAMMA;IFN, IMMUNE	FALSE	113108
18412157	3575	T.0.011820	T.0.011820	IL7R	interleukin 7 receptor	IL7R;interleukin 7 receptor;IL7-R-Alpha;IL-7-R-Alpha;IL7-RAlpha;IL-7RAlpha;IL7RAlpha;IL-7 receptor;IL7 receptor;IL7-R;IL-7R;IL-7-Ralpha;CD127;CDW127;IL-7R-alpha;IL7RA;ILRA;interleukin-7 receptor subunit alpha;CD127 antigen;IL-7 receptor subunit alpha;IL-7R subunit alpha;interleukin 7 receptor alpha chain;interleukin 7 receptor isoform H5-6;INTERLEUKIN 7 RECEPTOR-ALPHA;IL7R-ALPHA	FALSE	2916
18412157	960	T.0.004014	T.0.004014	CD44	CD44 molecule (Indian blood group)	CD44;CD44 molecule (Indian blood group);CDW44;CSPG8;ECMR-III;HCELL;HUTCH-I;IN;LHR;MC56;MDU2;MDU3;MIC4;Pgp1;CD44 antigen;GP90 lymphocyte homing/adhesion receptor;Hermes antigen;cell surface glycoprotein CD44;chondroitin sulfate proteoglycan 8;epican;extracellular matrix receptor III;hematopoietic cell E-and L-selectin ligand;heparan sulfate proteoglycan;homing function and Indian blood group syste…	FALSE	13449
18412157	3574	T.0.014664	T.0.014664	IL7	interleukin 7	IL7;interleukin 7;IL-7;interleukin-7	FALSE	5943
18412157	6402	T.0.016055	T.0.016055	SELL	selectin L	SELL;selectin L;Lselectin;CD62L;LAM1;LECAM1;LEU8;LNHR;LSEL;LYAM1;PLNHR;TQ1;L-selectin;CD62 antigen-like family member L;gp90-MEL;leukocyte surface antigen Leu-8;leukocyte-endothelial cell adhesion molecule 1;lymph node homing receptor;lymphocyte adhesion molecule 1;pln homing receptor;CD62 ANTIGEN LIGAND;CD62L IgA NEPHROPATHY, SUSCEPTIBILITY TO	FALSE	7003
18412157	5897	T.0.003547	T.0.003547	RAG2	recombination activating 2	RAG2;recombination activating 2;RAG-2;V(D)J recombination-activating protein 2;recombination activating gene 2;RECOMBINATION-ACTIVATING GENE 2	FALSE	2926
18412157	3605	T.0.013018	T.0.013018	IL17A	interleukin 17A	IL17A;interleukin 17A;interleukin 17;CTLA-8;CTLA8;IL-17;IL-17A;IL17;interleukin-17A;cytotoxic T-lymphocyte-associated antigen 8;cytotoxic T-lymphocyte-associated protein 8;interleukin 17 (cytotoxic T-lymphocyte-associated serine esterase 8);CYTOTOXIC T-LYMPHOCYTE-ASSOCIATED SERINE ESTERASE 8	FALSE	18234
18412157	3458	T.0.016259	T.0.016259	IFNG	interferon gamma	IFNG;interferon gamma;IMMUNE IFN;Interferongamma;IFNgamma;gammainterferon;gamma interferon;IFG;IFI;IFN-gamma;immune interferon;INTERFERON, GAMMA;IFN, IMMUNE	FALSE	113108
18410239	10803	T.0.006280	T.0.006280	CCR9	C-C motif chemokine receptor 9	CCR9;C-C motif chemokine receptor 9;c-c chemokine receptor 9;cc chemokine receptor 9;CC-CKR-9;CDw199;GPR-9-6;GPR28;C-C chemokine receptor type 9;G protein-coupled receptor 28;chemokine (C-C motif) receptor 9;CHEMOKINE, CC MOTIF, RECEPTOR 9	FALSE	542
18410239	3383	T.0.003932	T.0.003932	ICAM1	intercellular adhesion molecule 1	ICAM1;intercellular adhesion molecule 1;ICAM-I;intercellular adhesion molecule I;ICAMI;BB2;CD54;P3.58;ICAM-1;cell surface glycoprotein P3.58;intercellular adhesion molecule 1 (CD54), human rhinovirus receptor;major group rhinovirus receptor;SURFACE ANTIGEN OF ACTIVATED B CELLS, BB2;ANTIGEN IDENTIFIED BY MONOCLONAL ANTIBODY BB2	FALSE	26736
18410239	3676	T.0.012755	T.0.012755	ITGA4	integrin subunit alpha 4	ITGA4;integrin subunit alpha 4;alpha4 integrin;alpha 4 integrin;integrin alpha4;ALPHA-4 INTEGRIN;CD49D;IA4;integrin alpha-4;269C wild type;CD49 antigen-like family member D;VLA-4 subunit alpha;alpha 4 subunit of VLA-4 receptor;antigen CD49D, alpha-4 subunit of VLA-4 receptor;integrin alpha-IV;very late activation protein 4 receptor, alpha 4 subunit;INTEGRIN, ALPHA-4;VERY LATE ACTIVATION PROTEIN 4…	FALSE	2509
18410239	3569	T.0.016826	T.0.016826	IL6	interleukin 6	IL6;interleukin 6;IFN-beta2;interleukin6;beta-2 interferon;interferon beta2;BSF-2;BSF2;CDF;HGF;HSF;IFN-beta-2;IFNB2;IL-6;interleukin-6;B-cell differentiation factor;B-cell stimulatory factor 2;CTL differentiation factor;hybridoma growth factor;interferon beta-2;interleukin BSF-2;INTERFERON, BETA-2;HEPATOCYTE STIMULATORY FACTOR	FALSE	117012
18410239	7124	T.0.006877	T.0.006877	TNF	tumor necrosis factor	TNF;tumor necrosis factor;monocyte-derived TNF;macrophage-derived TNF;TNFalpha;ALPHA TUMOR NECROSIS FACTOR;DIF;TNF-alpha;TNFA;TNFSF2;TNLG1F;APC1 protein;TNF, macrophage-derived;TNF, monocyte-derived;TNF-a;cachectin;tumor necrosis factor ligand 1F;tumor necrosis factor ligand superfamily member 2;tumor necrosis factor-alpha;TUMOR NECROSIS FACTOR, ALPHA	FALSE	185710
18410239	3605	T.0.013018	T.0.013018	IL17A	interleukin 17A	IL17A;interleukin 17A;interleukin 17;CTLA-8;CTLA8;IL-17;IL-17A;IL17;interleukin-17A;cytotoxic T-lymphocyte-associated antigen 8;cytotoxic T-lymphocyte-associated protein 8;interleukin 17 (cytotoxic T-lymphocyte-associated serine esterase 8);CYTOTOXIC T-LYMPHOCYTE-ASSOCIATED SERINE ESTERASE 8	FALSE	18234
18410239	3458	T.0.016259	T.0.016259	IFNG	interferon gamma	IFNG;interferon gamma;IMMUNE IFN;Interferongamma;IFNgamma;gammainterferon;gamma interferon;IFG;IFI;IFN-gamma;immune interferon;INTERFERON, GAMMA;IFN, IMMUNE	FALSE	113108
18354320
18354315
18354312
18322307	3569	T.0.016826	T.0.016826	IL6	interleukin 6	IL6;interleukin 6;IFN-beta2;interleukin6;beta-2 interferon;interferon beta2;BSF-2;BSF2;CDF;HGF;HSF;IFN-beta-2;IFNB2;IL-6;interleukin-6;B-cell differentiation factor;B-cell stimulatory factor 2;CTL differentiation factor;hybridoma growth factor;interferon beta-2;interleukin BSF-2;INTERFERON, BETA-2;HEPATOCYTE STIMULATORY FACTOR	FALSE	117012
18322307	7124	T.0.006877	T.0.006877	TNF	tumor necrosis factor	TNF;tumor necrosis factor;monocyte-derived TNF;macrophage-derived TNF;TNFalpha;ALPHA TUMOR NECROSIS FACTOR;DIF;TNF-alpha;TNFA;TNFSF2;TNLG1F;APC1 protein;TNF, macrophage-derived;TNF, monocyte-derived;TNF-a;cachectin;tumor necrosis factor ligand 1F;tumor necrosis factor ligand superfamily member 2;tumor necrosis factor-alpha;TUMOR NECROSIS FACTOR, ALPHA	FALSE	185710
18243016
18242222
18061179	968	T.0.006987	T.0.006987	CD68	CD68 molecule	CD68;CD68 molecule;GP110;LAMP4;SCARD1;macrosialin;CD68 antigen;macrophage antigen CD68;scavenger receptor class D, member 1	FALSE	9745
18061179	23657	T.0.014379	T.0.014379	SLC7A11	solute carrier family 7 member 11	SLC7A11;solute carrier family 7 member 11;CCBR1;xCT;cystine/glutamate transporter;amino acid transport system xc-;calcium channel blocker resistance protein CCBR1;solute carrier family 7 (anionic amino acid transporter light chain, xc-system), member 11;solute carrier family 7, (cationic amino acid transporter, y+ system) member 11;SOLUTE CARRIER FAMILY 7 (CATIONIC AMINO ACID TRANSPORTER, y+ SYST…	FALSE	713
18061179	929	T.0.015059	T.0.015059	CD14	CD14 molecule	CD14;CD14 molecule;monocyte differentiation antigen CD14;myeloid cell-specific leucine-rich glycoprotein	FALSE	12240
18039105
17970872
17947447	912	T.0.004608	T.0.004608	CD1D	CD1d molecule	CD1D;CD1d molecule;CD1A;R3;R3G1;antigen-presenting glycoprotein CD1d;CD1D antigen, d polypeptide;HMC class I antigen-like glycoprotein CD1D;T-cell surface glycoprotein CD1d;differentiation antigen CD1-alpha-3;thymocyte antigen CD1D	FALSE	2279
17897887	3559	T.0.004220	T.0.004220	IL2RA	interleukin 2 receptor subunit alpha	IL2RA;interleukin 2 receptor subunit alpha;il-2 receptor alpha;il2 receptor alpha;IL-2-RAlpha;IL-2R-Alpha;IL2-RAlpha;IL2-R-Alpha;IL-2-R-Alpha;IL2R-Alpha;IL-2RAlpha;IL2RAlpha;IL-2RA;alpha chain interleukin 2 receptor;CD25;IDDM10;IL2R;IMD41;TCGFR;p55;interleukin-2 receptor subunit alpha;IL-2 receptor subunit alpha;IL-2R subunit alpha;TAC antigen;interleukin 2 receptor, alpha;IL2 RECEPTOR;IL2R, ALPH…	FALSE	19043
17897887	50943	T.0.007042	T.0.007042	FOXP3	forkhead box P3	FOXP3;forkhead box P3;AIID;DIETER;IPEX;JM2;PIDX;XPID;forkhead box protein P3;FOXP3delta7;immune dysregulation, polyendocrinopathy, enteropathy, X-linked;immunodeficiency, polyendocrinopathy, enteropathy, X-linked;scurfin	FALSE	14229
17897887	940	T.0.005563	T.0.005563	CD28	CD28 molecule	CD28;CD28 molecule;Tp44;T-cell-specific surface glycoprotein CD28;CD28 antigen;ANTIGEN CD28;T-CELL ANTIGEN CD28	FALSE	10441
17897887	7124	T.0.006877	T.0.006877	TNF	tumor necrosis factor	TNF;tumor necrosis factor;monocyte-derived TNF;macrophage-derived TNF;TNFalpha;ALPHA TUMOR NECROSIS FACTOR;DIF;TNF-alpha;TNFA;TNFSF2;TNLG1F;APC1 protein;TNF, macrophage-derived;TNF, monocyte-derived;TNF-a;cachectin;tumor necrosis factor ligand 1F;tumor necrosis factor ligand superfamily member 2;tumor necrosis factor-alpha;TUMOR NECROSIS FACTOR, ALPHA	FALSE	185710
17724983
17682002	3586	T.0.005303	T.0.005303	IL10	interleukin 10	IL10;interleukin 10;interleukin10;interleukin X;IL-X;CSIF;GVHDS;IL-10;IL10A;TGIF;interleukin-10;T-cell growth inhibitory factor;cytokine synthesis inhibitory factor	FALSE	55456
17682002	3565	T.0.014763	T.0.014763	IL4	interleukin 4	IL4;interleukin 4;IL IV;interleukin4;BCGF-1;BCGF1;BSF-1;BSF1;IL-4;interleukin-4;B cell growth factor 1;B_cell stimulatory factor 1;binetrakin;interleukin 4 variant 2;lymphocyte stimulatory factor 1;pitrakinra;B-CELL STIMULATORY FACTOR 1	FALSE	46397
17682002	3595	T.0.014698	T.0.014698	IL12RB2	interleukin 12 receptor subunit beta 2	IL12RB2;interleukin 12 receptor subunit beta 2;il-12r-beta2;IL-12 receptor beta2;IL-12RBeta2;IL12RBeta2;IL12-RB2;interleukin-12 receptor subunit beta-2;IL-12 receptor subunit beta-2;IL-12R subunit beta-2;interleukin 12 receptor, beta 2;interleukin-12 receptor beta-2 chain;INTERLEUKIN 12 RECEPTOR, BETA-2	FALSE	452
17682002	3458	T.0.016259	T.0.016259	IFNG	interferon gamma	IFNG;interferon gamma;IMMUNE IFN;Interferongamma;IFNgamma;gammainterferon;gamma interferon;IFG;IFI;IFN-gamma;immune interferon;INTERFERON, GAMMA;IFN, IMMUNE	FALSE	113108
17679834
17614973	105369230	T.0.105042	T.0.105042	LOC105369230	HLA class II histocompatibility antigen, DRB1-7 beta chain	LOC105369230;HLA class II histocompatibility antigen, DRB1-7 beta chain;HLA-DRB1;MHC class II antigen	FALSE	6609
17614973	3123	T.0.040914	T.0.040914	HLA-DRB1	major histocompatibility complex, class II, DR beta 1	HLA-DRB1;major histocompatibility complex, class II, DR beta 1;leukocyte antigen DRB1;HLA-DR-beta-1;HLADR9;HLA-DR9;DRBETA1;DRBETA 1;DR BETA1;DR BETA 1;MHC DRB1;DRB1;HLA-DR1B;HLA-DRB;SS1;HLA class II histocompatibility antigen, DR-1 beta chain;MHC class II HLA-DR beta 1 chain;human leucocyte antigen DRB1;lymphocyte antigen DRB1;MAJOR HISTOCOMPATIBILITY COMPLEX, CLASS II, DR BETA-1	FALSE	7118
17590175	3553	T.0.001691	T.0.001691	IL1B	interleukin 1 beta	IL1B;interleukin 1 beta;beta interleukin 1;interleukin 1beta;ILI beta;IL I beta;IL Ibeta;IL1beta;IL-1beta;interleukin Ibeta;interleukin I beta;interleukin1beta;interleukin1 beta;IL1-B;IL-1;IL1-BETA;IL1F2;interleukin-1 beta;IL-1 beta;catabolin;preinterleukin 1 beta;pro-interleukin-1-beta;INTERLEUKIN 1-BETA	FALSE	72209
17590175	4790	T.0.016113	T.0.016113	NFKB1	nuclear factor kappa B subunit 1	NFKB1;nuclear factor kappa B subunit 1;NFkappa-B;NFKB-1;NFKAPPAB1;NF-KAPPAB1;NF-KAPPA-B1;NFKAPPAB-1;NF-KAPPAB-1;CVID12;EBP-1;KBF1;NF-kB1;NF-kappa-B;NF-kappaB;NFKB-p105;NFKB-p50;NFkappaB;p105;p50;nuclear factor NF-kappa-B p105 subunit;DNA-binding factor KBF1;NF-kappabeta;nuclear factor NF-kappa-B p50 subunit;nuclear factor kappa-B DNA binding subunit;nuclear factor of kappa light polypeptide gene …	FALSE	85347
17590175	9235	T.0.016845	T.0.016845	IL32	interleukin 32	IL32;interleukin 32;IL-32alpha;IL-32beta;IL-32delta;IL-32gamma;NK4;TAIF;TAIFa;TAIFb;TAIFc;TAIFd;interleukin-32;interleukin-32 eta;interleukin-32 small;interleukin-32 theta;natural killer cell transcript 4;natural killer cells protein 4;tumor necrosis factor alpha-inducing factor	FALSE	492
17590175	7124	T.0.006877	T.0.006877	TNF	tumor necrosis factor	TNF;tumor necrosis factor;monocyte-derived TNF;macrophage-derived TNF;TNFalpha;ALPHA TUMOR NECROSIS FACTOR;DIF;TNF-alpha;TNFA;TNFSF2;TNLG1F;APC1 protein;TNF, macrophage-derived;TNF, monocyte-derived;TNF-a;cachectin;tumor necrosis factor ligand 1F;tumor necrosis factor ligand superfamily member 2;tumor necrosis factor-alpha;TUMOR NECROSIS FACTOR, ALPHA	FALSE	185710
17590175	3458	T.0.016259	T.0.016259	IFNG	interferon gamma	IFNG;interferon gamma;IMMUNE IFN;Interferongamma;IFNgamma;gammainterferon;gamma interferon;IFG;IFI;IFN-gamma;immune interferon;INTERFERON, GAMMA;IFN, IMMUNE	FALSE	113108
17542334
17485224
17455200	9021	T.0.011138	T.0.011138	SOCS3	suppressor of cytokine signaling 3	SOCS3;suppressor of cytokine signaling 3;ATOD4;CIS3;Cish3;SOCS-3;SSI-3;SSI3;STAT-induced STAT inhibitor 3;cytokine-inducible SH2 protein 3	FALSE	2969
17455200	3458	T.0.016259	T.0.016259	IFNG	interferon gamma	IFNG;interferon gamma;IMMUNE IFN;Interferongamma;IFNgamma;gammainterferon;gamma interferon;IFG;IFI;IFN-gamma;immune interferon;INTERFERON, GAMMA;IFN, IMMUNE	FALSE	113108
17438418
17438417
17368226
17343083	3559	T.0.004220	T.0.004220	IL2RA	interleukin 2 receptor subunit alpha	IL2RA;interleukin 2 receptor subunit alpha;il-2 receptor alpha;il2 receptor alpha;IL-2-RAlpha;IL-2R-Alpha;IL2-RAlpha;IL2-R-Alpha;IL-2-R-Alpha;IL2R-Alpha;IL-2RAlpha;IL2RAlpha;IL-2RA;alpha chain interleukin 2 receptor;CD25;IDDM10;IL2R;IMD41;TCGFR;p55;interleukin-2 receptor subunit alpha;IL-2 receptor subunit alpha;IL-2R subunit alpha;TAC antigen;interleukin 2 receptor, alpha;IL2 RECEPTOR;IL2R, ALPH…	FALSE	19043
17343083	3586	T.0.005303	T.0.005303	IL10	interleukin 10	IL10;interleukin 10;interleukin10;interleukin X;IL-X;CSIF;GVHDS;IL-10;IL10A;TGIF;interleukin-10;T-cell growth inhibitory factor;cytokine synthesis inhibitory factor	FALSE	55456
17343083	3565	T.0.014763	T.0.014763	IL4	interleukin 4	IL4;interleukin 4;IL IV;interleukin4;BCGF-1;BCGF1;BSF-1;BSF1;IL-4;interleukin-4;B cell growth factor 1;B_cell stimulatory factor 1;binetrakin;interleukin 4 variant 2;lymphocyte stimulatory factor 1;pitrakinra;B-CELL STIMULATORY FACTOR 1	FALSE	46397
17343083	7124	T.0.006877	T.0.006877	TNF	tumor necrosis factor	TNF;tumor necrosis factor;monocyte-derived TNF;macrophage-derived TNF;TNFalpha;ALPHA TUMOR NECROSIS FACTOR;DIF;TNF-alpha;TNFA;TNFSF2;TNLG1F;APC1 protein;TNF, macrophage-derived;TNF, monocyte-derived;TNF-a;cachectin;tumor necrosis factor ligand 1F;tumor necrosis factor ligand superfamily member 2;tumor necrosis factor-alpha;TUMOR NECROSIS FACTOR, ALPHA	FALSE	185710
17343083	3458	T.0.016259	T.0.016259	IFNG	interferon gamma	IFNG;interferon gamma;IMMUNE IFN;Interferongamma;IFNgamma;gammainterferon;gamma interferon;IFG;IFI;IFN-gamma;immune interferon;INTERFERON, GAMMA;IFN, IMMUNE	FALSE	113108
17332878
17320411	3559	T.0.004220	T.0.004220	IL2RA	interleukin 2 receptor subunit alpha	IL2RA;interleukin 2 receptor subunit alpha;il-2 receptor alpha;il2 receptor alpha;IL-2-RAlpha;IL-2R-Alpha;IL2-RAlpha;IL2-R-Alpha;IL-2-R-Alpha;IL2R-Alpha;IL-2RAlpha;IL2RAlpha;IL-2RA;alpha chain interleukin 2 receptor;CD25;IDDM10;IL2R;IMD41;TCGFR;p55;interleukin-2 receptor subunit alpha;IL-2 receptor subunit alpha;IL-2R subunit alpha;TAC antigen;interleukin 2 receptor, alpha;IL2 RECEPTOR;IL2R, ALPH…	FALSE	19043
17312180	10803	T.0.006280	T.0.006280	CCR9	C-C motif chemokine receptor 9	CCR9;C-C motif chemokine receptor 9;c-c chemokine receptor 9;cc chemokine receptor 9;CC-CKR-9;CDw199;GPR-9-6;GPR28;C-C chemokine receptor type 9;G protein-coupled receptor 28;chemokine (C-C motif) receptor 9;CHEMOKINE, CC MOTIF, RECEPTOR 9	FALSE	542
17312180	9966	T.0.006836	T.0.006836	TNFSF15	TNF superfamily member 15	TNFSF15;TNF superfamily member 15;tumor necrosis factor superfamily 15;TNFSF-15;TL1;TL1A;TNLG1B;VEGI;VEGI192A;tumor necrosis factor ligand superfamily member 15;TNF ligand-related molecule 1;TNF superfamily ligand TL1A;tumor necrosis factor (ligand) superfamily, member 15;tumor necrosis factor ligand 1B;tumor necrosis factor superfamily member 15;vascular endothelial cell growth inhibitor;vascula…	FALSE	464
17312180	3605	T.0.013018	T.0.013018	IL17A	interleukin 17A	IL17A;interleukin 17A;interleukin 17;CTLA-8;CTLA8;IL-17;IL-17A;IL17;interleukin-17A;cytotoxic T-lymphocyte-associated antigen 8;cytotoxic T-lymphocyte-associated protein 8;interleukin 17 (cytotoxic T-lymphocyte-associated serine esterase 8);CYTOTOXIC T-LYMPHOCYTE-ASSOCIATED SERINE ESTERASE 8	FALSE	18234
17312180	6370	T.0.013499	T.0.013499	CCL25	C-C motif chemokine ligand 25	CCL25;C-C motif chemokine ligand 25;CKbeta-15;CCL-25;Ckb15;SCYA25;TECK;C-C motif chemokine 25;Ck beta-15;TECKvar;chemokine (C-C motif) ligand 25;chemokine TECK;small inducible cytokine subfamily A (Cys-Cys), member 25;small-inducible cytokine A25;thymus expressed chemokine;CHEMOKINE, CC MOTIF, LIGAND 25;SMALL INDUCIBLE CYTOKINE SUBFAMILY A, MEMBER 25;THYMUS-EXPRESSED CHEMOKINE	FALSE	350
17312180	3606	T.0.016079	T.0.016079	IL18	interleukin 18	IL18;interleukin 18;interleukin 1gamma;IL 1gamma;IGIF;IL-18;IL-1g;IL1F4;interleukin-18;IFN-gamma-inducing factor;IL-1 gamma;iboctadekin;interleukin 18 (interferon-gamma-inducing factor);interleukin-1 gamma;INTERFERON-GAMMA-INDUCING FACTOR	FALSE	9193
17312180	3458	T.0.016259	T.0.016259	IFNG	interferon gamma	IFNG;interferon gamma;IMMUNE IFN;Interferongamma;IFNgamma;gammainterferon;gamma interferon;IFG;IFI;IFN-gamma;immune interferon;INTERFERON, GAMMA;IFN, IMMUNE	FALSE	113108
17291291	6957	T.0.009938	T.0.009938	TRB	T cell receptor beta locus	TRB;T cell receptor beta locus;beta t-cell receptor;TCRB;TRB@;T-cell antigen receptor, beta polypeptide, T-cell receptor, beta cluster;T-cell receptor, beta cluster;TCRB, TRB@	FALSE	918
17177830	3559	T.0.004220	T.0.004220	IL2RA	interleukin 2 receptor subunit alpha	IL2RA;interleukin 2 receptor subunit alpha;il-2 receptor alpha;il2 receptor alpha;IL-2-RAlpha;IL-2R-Alpha;IL2-RAlpha;IL2-R-Alpha;IL-2-R-Alpha;IL2R-Alpha;IL-2RAlpha;IL2RAlpha;IL-2RA;alpha chain interleukin 2 receptor;CD25;IDDM10;IL2R;IMD41;TCGFR;p55;interleukin-2 receptor subunit alpha;IL-2 receptor subunit alpha;IL-2R subunit alpha;TAC antigen;interleukin 2 receptor, alpha;IL2 RECEPTOR;IL2R, ALPH…	FALSE	19043
17177830	8784	T.0.005981	T.0.005981	TNFRSF18	TNF receptor superfamily member 18	TNFRSF18;TNF receptor superfamily member 18;AITR;CD357;GITR;GITR-D;tumor necrosis factor receptor superfamily member 18;TNF receptor superfamily activation-inducible protein;activation-inducible TNFR family receptor;glucocorticoid-induced TNFR-related protein;TUMOR NECROSIS FACTOR RECEPTOR SUPERFAMILY, MEMBER 18;ACTIVATION-INDUCIBLE TNFR FAMILY MEMBER;GLUCOCORTICOID-INDUCED TNFR-RELATED GENE	FALSE	799
17177830	925	T.0.016246	T.0.016246	CD8A	CD8a molecule	CD8A;CD8a molecule;CD8;Leu2;MAL;p32;T-cell surface glycoprotein CD8 alpha chain;CD8 antigen, alpha polypeptide (p32);Leu2 T-lymphocyte antigen;OKT8 T-cell antigen;T cell co-receptor;T-cell antigen Leu2;T-lymphocyte differentiation antigen T8/Leu-2;T8 T-cell antigen;CD8 ANTIGEN, ALPHA POLYPEPTIDE;CD8 T-CELL ANTIGEN LEU2	FALSE	84904
17177830	3569	T.0.016826	T.0.016826	IL6	interleukin 6	IL6;interleukin 6;IFN-beta2;interleukin6;beta-2 interferon;interferon beta2;BSF-2;BSF2;CDF;HGF;HSF;IFN-beta-2;IFNB2;IL-6;interleukin-6;B-cell differentiation factor;B-cell stimulatory factor 2;CTL differentiation factor;hybridoma growth factor;interferon beta-2;interleukin BSF-2;INTERFERON, BETA-2;HEPATOCYTE STIMULATORY FACTOR	FALSE	117012
17177830	7124	T.0.006877	T.0.006877	TNF	tumor necrosis factor	TNF;tumor necrosis factor;monocyte-derived TNF;macrophage-derived TNF;TNFalpha;ALPHA TUMOR NECROSIS FACTOR;DIF;TNF-alpha;TNFA;TNFSF2;TNLG1F;APC1 protein;TNF, macrophage-derived;TNF, monocyte-derived;TNF-a;cachectin;tumor necrosis factor ligand 1F;tumor necrosis factor ligand superfamily member 2;tumor necrosis factor-alpha;TUMOR NECROSIS FACTOR, ALPHA	FALSE	185710
17177830	3458	T.0.016259	T.0.016259	IFNG	interferon gamma	IFNG;interferon gamma;IMMUNE IFN;Interferongamma;IFNgamma;gammainterferon;gamma interferon;IFG;IFI;IFN-gamma;immune interferon;INTERFERON, GAMMA;IFN, IMMUNE	FALSE	113108
17113199
17109275
17075188	3575	T.0.011820	T.0.011820	IL7R	interleukin 7 receptor	IL7R;interleukin 7 receptor;IL7-R-Alpha;IL-7-R-Alpha;IL7-RAlpha;IL-7RAlpha;IL7RAlpha;IL-7 receptor;IL7 receptor;IL7-R;IL-7R;IL-7-Ralpha;CD127;CDW127;IL-7R-alpha;IL7RA;ILRA;interleukin-7 receptor subunit alpha;CD127 antigen;IL-7 receptor subunit alpha;IL-7R subunit alpha;interleukin 7 receptor alpha chain;interleukin 7 receptor isoform H5-6;INTERLEUKIN 7 RECEPTOR-ALPHA;IL7R-ALPHA	FALSE	2916
17075188	3574	T.0.014664	T.0.014664	IL7	interleukin 7	IL7;interleukin 7;IL-7;interleukin-7	FALSE	5943
17057217
17057216	3586	T.0.005303	T.0.005303	IL10	interleukin 10	IL10;interleukin 10;interleukin10;interleukin X;IL-X;CSIF;GVHDS;IL-10;IL10A;TGIF;interleukin-10;T-cell growth inhibitory factor;cytokine synthesis inhibitory factor	FALSE	55456
17057216	3565	T.0.014763	T.0.014763	IL4	interleukin 4	IL4;interleukin 4;IL IV;interleukin4;BCGF-1;BCGF1;BSF-1;BSF1;IL-4;interleukin-4;B cell growth factor 1;B_cell stimulatory factor 1;binetrakin;interleukin 4 variant 2;lymphocyte stimulatory factor 1;pitrakinra;B-CELL STIMULATORY FACTOR 1	FALSE	46397
17057216	7099	T.0.003528	T.0.003528	TLR4	toll like receptor 4	TLR4;toll like receptor 4;ARMD10;CD284;TLR-4;TOLL;toll-like receptor 4;hToll;homolog of Drosophila toll;TOLL, DROSOPHILA, HOMOLOG OF;TOLL ENDOTOXIN HYPORESPONSIVENESS	FALSE	19038
17057212	64127	T.0.002283	T.0.002283	NOD2	nucleotide binding oligomerization domain containing 2	NOD2;nucleotide binding oligomerization domain containing 2;ACUG;BLAU;BLAUS;CARD15;CD;CLR16.3;IBD1;NLRC2;NOD2B;PSORAS1;YAOS;nucleotide-binding oligomerization domain-containing protein 2;NLR family, CARD domain containing 2;NOD-like receptor C2;caspase recruitment domain family, member 15;caspase recruitment domain protein 15;caspase recruitment domain-containing protein 15;inflammatory bowel dis…	FALSE	2983
17057211
17057202
17057199	4049	T.0.011806	T.0.011806	LTA	lymphotoxin alpha	LTA;lymphotoxin alpha;LTalpha;TNFbeta;lymphotoxinalpha;LTA protein;LTA gene;LT;TNFB;TNFSF1;TNLG1E;lymphotoxin-alpha;LT-alpha;TNF superfamily, member 1;TNF-beta;truncated lymphotoxin alpha;tumor necrosis factor beta;tumor necrosis factor ligand 1E;tumor necrosis factor ligand superfamily member 1;LYMPHOTOXIN-A;TUMOR NECROSIS FACTOR, BETA;TNF, LYMPHOCYTE-DERIVED MYOCARDIAL INFARCTION, SUSCEPTIBILIT…	FALSE	3576
17057199	4050	T.0.016447	T.0.016447	LTB	lymphotoxin beta	LTB;lymphotoxin beta;LTbeta;lynphotoxinbeta;lynphotoxin b;LTB protein;LTB gene;TNFC;TNFSF3;TNLG1C;p33;lymphotoxin-beta;LT-beta;TNF superfamily member 3;TNF-C;lymphotoxin beta (TNF superfamily, member 3);tumor necrosis factor C;tumor necrosis factor ligand 1C;tumor necrosis factor ligand superfamily member 3	FALSE	964
17057191	7124	T.0.006877	T.0.006877	TNF	tumor necrosis factor	TNF;tumor necrosis factor;monocyte-derived TNF;macrophage-derived TNF;TNFalpha;ALPHA TUMOR NECROSIS FACTOR;DIF;TNF-alpha;TNFA;TNFSF2;TNLG1F;APC1 protein;TNF, macrophage-derived;TNF, monocyte-derived;TNF-a;cachectin;tumor necrosis factor ligand 1F;tumor necrosis factor ligand superfamily member 2;tumor necrosis factor-alpha;TUMOR NECROSIS FACTOR, ALPHA	FALSE	185710
17057188
17053444
17053443
17035042
17034584	3586	T.0.005303	T.0.005303	IL10	interleukin 10	IL10;interleukin 10;interleukin10;interleukin X;IL-X;CSIF;GVHDS;IL-10;IL10A;TGIF;interleukin-10;T-cell growth inhibitory factor;cytokine synthesis inhibitory factor	FALSE	55456
17034584	3565	T.0.014763	T.0.014763	IL4	interleukin 4	IL4;interleukin 4;IL IV;interleukin4;BCGF-1;BCGF1;BSF-1;BSF1;IL-4;interleukin-4;B cell growth factor 1;B_cell stimulatory factor 1;binetrakin;interleukin 4 variant 2;lymphocyte stimulatory factor 1;pitrakinra;B-CELL STIMULATORY FACTOR 1	FALSE	46397
17034584	3458	T.0.016259	T.0.016259	IFNG	interferon gamma	IFNG;interferon gamma;IMMUNE IFN;Interferongamma;IFNgamma;gammainterferon;gamma interferon;IFG;IFI;IFN-gamma;immune interferon;INTERFERON, GAMMA;IFN, IMMUNE	FALSE	113108
17007011	27178	T.0.003850	T.0.003850	IL37	interleukin 37	IL37;interleukin 37;FIL1zeta;FIL1;FIL1(ZETA);FIL1Z;IL-1F7;IL-1H;IL-1H4;IL-1RP1;IL-37;IL1F7;IL1H4;IL1RP1;interleukin-37;FIL1 zeta;IL-1 zeta;IL-1F7b (IL-1H4, IL-1H, IL-1RP1);IL-1X protein;IL1F7 (canonical product IL-1F7b);interleukin 1 family member 7;interleukin 1, zeta;interleukin-1 homolog 4;interleukin-1 superfamily z;interleukin-1-related protein;interleukin-23;INTERLEUKIN 1 FAMILY, MEMBER 7;F…	FALSE	2843
17007011	51561	T.0.017121	T.0.017121	IL23A	interleukin 23 subunit alpha	IL23A;interleukin 23 subunit alpha;interleukin 23;IL 23alpha;IL23;IL-23;IL-23A;IL23P19;P19;SGRF;interleukin-23 subunit alpha;IL-23 subunit alpha;IL-23-A;IL-23p19;JKA3 induced upon T-cell activation;interleukin 23 p19 subunit;interleukin 23, alpha subunit p19;interleukin-23 subunit p19;interleukin-six, G-CSF related factor;INTERLEUKIN 23-ALPHA;INTERLEUKIN 23, p19 SUBUNIT	FALSE	5102
16956919	3569	T.0.016826	T.0.016826	IL6	interleukin 6	IL6;interleukin 6;IFN-beta2;interleukin6;beta-2 interferon;interferon beta2;BSF-2;BSF2;CDF;HGF;HSF;IFN-beta-2;IFNB2;IL-6;interleukin-6;B-cell differentiation factor;B-cell stimulatory factor 2;CTL differentiation factor;hybridoma growth factor;interferon beta-2;interleukin BSF-2;INTERFERON, BETA-2;HEPATOCYTE STIMULATORY FACTOR	FALSE	117012
16956919	7124	T.0.006877	T.0.006877	TNF	tumor necrosis factor	TNF;tumor necrosis factor;monocyte-derived TNF;macrophage-derived TNF;TNFalpha;ALPHA TUMOR NECROSIS FACTOR;DIF;TNF-alpha;TNFA;TNFSF2;TNLG1F;APC1 protein;TNF, macrophage-derived;TNF, monocyte-derived;TNF-a;cachectin;tumor necrosis factor ligand 1F;tumor necrosis factor ligand superfamily member 2;tumor necrosis factor-alpha;TUMOR NECROSIS FACTOR, ALPHA	FALSE	185710
16954803
16931742	130120	T.0.024446	T.0.024446	REG3G	regenerating family member 3 gamma	REG3G;regenerating family member 3 gamma;REG3GAMMA;RegIIIgamma;Reg-IIIgamma;RegIII-gamma;LPPM429;PAP IB;PAP-1B;PAP1B;PAPIB;REG III;REG-III;UNQ429;regenerating islet-derived protein 3-gamma;REG-3-gamma;pancreatitis-associated protein 1B;pancreatitis-associated protein IB;reg III-gamma;regenerating gene III;regenerating islet-derived 3 gamma;regenerating islet-derived protein III-gamma;REGENERATING…	FALSE	223
16931742	5068	T.0.013047	T.0.013047	REG3A	regenerating family member 3 alpha	REG3A;regenerating family member 3 alpha;REG3ALPHA;RegIIIalpha;RegIII-alpha;Reg IIIalpha;HIP;HIP/PAP;INGAP;PAP;PAP-H;PAP1;PBCGF;REG-III;REG3;regenerating islet-derived protein 3-alpha;PAP homologous protein;REG-3-alpha;hepatocarcinoma-intestine-pancreas;hepatointestinal pancreatic protein;human proislet peptide;pancreatic beta cell growth factor;pancreatitis-associated protein 1;proliferation-ind…	FALSE	953
16924127	4585	T.0.005530	T.0.005530	MUC4	mucin 4, cell surface associated	MUC4;mucin 4, cell surface associated;mucin4;ASGP;HSA276359;MUC-4;mucin-4;ascites sialoglycoprotein;mucin 4, tracheobronchial;pancreatic adenocarcinoma mucin;testis mucin;tracheobronchial mucin	FALSE	1147
16924127	57876	T.0.001961	T.0.001961	MUC3B	mucin 3B, cell surface associated	MUC3B;mucin 3B, cell surface associated;MUC-3;MUC3;MUC3A;mucin-3B;MUC-3B;intestinal mucin MUC3B;intestinal mucin-3B;MUCIN 3B, INTESTINAL	FALSE	298
16924127	7031	T.0.011351	T.0.011351	TFF1	trefoil factor 1	TFF1;trefoil factor 1;pS2 protein;TFF-1;BCEI;D21S21;HP1.A;HPS2;pNR-2;pS2;breast cancer estrogen-inducible protein;breast cancer estrogen-inducible sequence;gastrointestinal trefoil protein pS2;polypeptide P1.A;protein pS2	FALSE	1093
16924127	4588	T.0.017271	T.0.017271	MUC6	mucin 6, oligomeric mucus/gel-forming	MUC6;mucin 6, oligomeric mucus/gel-forming;MUC-6;mucin-6;gastric mucin-6;MUCIN 6, GASTRIC	FALSE	761
16924127	158373	T.0.045131	T.0.045131	YBX1P10	Y-box binding protein 1 pseudogene 10	YBX1P10;Y-box binding protein 1 pseudogene 10;BA327L3.4;nuclease sensitive element binding protein 1 pseudogene;MUC5AC;mucin 5AC, oligomeric mucus/gel-forming;MUC5	FALSE	2372
16924127	727897	T.0.066151	T.0.066151	MUC5B	mucin 5B, oligomeric mucus/gel-forming	MUC5B;mucin 5B, oligomeric mucus/gel-forming;high molecular weight mucin;MG1;MUC-5B;MUC5;MUC9;mucin-5B;cervical mucin MUC5B;high molecular weight salivary mucin MG1;mucin 5, subtype B, tracheobronchial;sublingual gland mucin	FALSE	868
16924127	4586	T.0.000222	T.0.000222	MUC5AC	mucin 5AC, oligomeric mucus/gel-forming	MUC5AC;mucin 5AC, oligomeric mucus/gel-forming;MUC5;TBM;leB;mucin;mucin-5AC;gastric mucin;lewis B blood group antigen;major airway glycoprotein;mucin 5, subtypes A and C, tracheobronchial/gastric;mucin 5AC, oligomeric mucus/gel-forming pseudogene;mucin-5 subtype AC, tracheobronchial;tracheobronchial mucin;MUCIN 5, SUBTYPES A AND C, TRACHEOBRONCHIAL;MUCIN 5, TRACHEOBRONCHIAL/GASTRIC	FALSE	2991
16924127	4583	T.0.010232	T.0.010232	MUC2	mucin 2, oligomeric mucus/gel-forming	MUC2;mucin 2, oligomeric mucus/gel-forming;MLP;MUC-2;SMUC;mucin-2;mucin 2, intestinal/tracheal;MUCIN 2, INTESTINAL	FALSE	2307
16924127	4584	T.0.011295	T.0.011295	MUC3A	mucin 3A, cell surface associated	MUC3A;mucin 3A, cell surface associated;MUC-3;MUC-3A;MUC3;mucin-3A;intestinal mucin;mucin 3, intestinal;MUCIN 3A, INTESTINAL	FALSE	301
16924127	7032	T.0.009646	T.0.009646	TFF2	trefoil factor 2	TFF2;trefoil factor 2;TFF-2;SML1;SP;spasmolysin;spasmolytic polypeptide;spasmolytic protein 1	FALSE	773
16924127	4582	T.0.016516	T.0.016516	MUC1	mucin 1, cell surface associated	MUC1;mucin 1, cell surface associated;mucin1;ADMCKD;ADMCKD1;CA 15-3;CD227;EMA;H23AG;KL-6;MAM6;MCD;MCKD;MCKD1;MUC-1;MUC-1/SEC;MUC-1/X;MUC1/ZD;PEM;PEMT;PUM;mucin-1;H23 antigen;breast carcinoma-associated antigen DF3;cancer antigen 15-3;carcinoma-associated mucin;episialin;krebs von den Lungen-6;mucin 1, transmembrane;peanut-reactive urinary mucin;polymorphic epithelial mucin;tumor associated epithe…	FALSE	10587
16924127	7033	T.0.016067	T.0.016067	TFF3	trefoil factor 3	TFF3;trefoil factor 3;TFF-3;ITF;P1B;TFI;polypeptide P1.B;trefoil factor 3 (intestinal);INTESTINAL TREFOIL FACTOR	FALSE	861
16908512
16819463
16763055	3559	T.0.004220	T.0.004220	IL2RA	interleukin 2 receptor subunit alpha	IL2RA;interleukin 2 receptor subunit alpha;il-2 receptor alpha;il2 receptor alpha;IL-2-RAlpha;IL-2R-Alpha;IL2-RAlpha;IL2-R-Alpha;IL-2-R-Alpha;IL2R-Alpha;IL-2RAlpha;IL2RAlpha;IL-2RA;alpha chain interleukin 2 receptor;CD25;IDDM10;IL2R;IMD41;TCGFR;p55;interleukin-2 receptor subunit alpha;IL-2 receptor subunit alpha;IL-2R subunit alpha;TAC antigen;interleukin 2 receptor, alpha;IL2 RECEPTOR;IL2R, ALPH…	FALSE	19043
16763055	8784	T.0.005981	T.0.005981	TNFRSF18	TNF receptor superfamily member 18	TNFRSF18;TNF receptor superfamily member 18;AITR;CD357;GITR;GITR-D;tumor necrosis factor receptor superfamily member 18;TNF receptor superfamily activation-inducible protein;activation-inducible TNFR family receptor;glucocorticoid-induced TNFR-related protein;TUMOR NECROSIS FACTOR RECEPTOR SUPERFAMILY, MEMBER 18;ACTIVATION-INDUCIBLE TNFR FAMILY MEMBER;GLUCOCORTICOID-INDUCED TNFR-RELATED GENE	FALSE	799
16763055	3558	T.0.016534	T.0.016534	IL2	interleukin 2	IL2;interleukin 2;interleukinII;interleukin II;IL II;interleukin2;IL-2;TCGF;lymphokine;interleukin-2;T cell growth factor;aldesleukin;involved in regulation of T-cell clonal expansion;T-CELL GROWTH FACTOR	FALSE	66808
16763055	8995	T.0.007199	T.0.007199	TNFSF18	TNF superfamily member 18	TNFSF18;TNF superfamily member 18;AITRL;GITRL;TL6;TNLG2A;hGITRL;tumor necrosis factor ligand superfamily member 18;AITR ligand;GITR ligand;activation-inducible TNF-related ligand;glucocorticoid-induced TNF-related ligand;glucocorticoid-induced TNFR-related protein ligand;tumor necrosis factor (ligand) superfamily, member 18;tumor necrosis factor ligand 2A;tumor necrosis factor superfamily member …	FALSE	204
16753341	64127	T.0.002283	T.0.002283	NOD2	nucleotide binding oligomerization domain containing 2	NOD2;nucleotide binding oligomerization domain containing 2;ACUG;BLAU;BLAUS;CARD15;CD;CLR16.3;IBD1;NLRC2;NOD2B;PSORAS1;YAOS;nucleotide-binding oligomerization domain-containing protein 2;NLR family, CARD domain containing 2;NOD-like receptor C2;caspase recruitment domain family, member 15;caspase recruitment domain protein 15;caspase recruitment domain-containing protein 15;inflammatory bowel dis…	FALSE	2983
16753341	1437	T.0.002259	T.0.002259	CSF2	colony stimulating factor 2	CSF2;colony stimulating factor 2;CSF;GMCSF;granulocyte-macrophage colony-stimulating factor;colony stimulating factor 2 (granulocyte-macrophage);granulocyte macrophage-colony stimulating factor;molgramostin;sargramostim;COLONY-STIMULATING FACTOR 2	FALSE	19679
16753341	3458	T.0.016259	T.0.016259	IFNG	interferon gamma	IFNG;interferon gamma;IMMUNE IFN;Interferongamma;IFNgamma;gammainterferon;gamma interferon;IFG;IFI;IFN-gamma;immune interferon;INTERFERON, GAMMA;IFN, IMMUNE	FALSE	113108
16652110	6564	T.0.006160	T.0.006160	SLC15A1	solute carrier family 15 member 1	SLC15A1;solute carrier family 15 member 1;HPECT1;HPEPT1;PEPT1;Caco-2 oligopeptide transporter;intestinal H+/peptide cotransporter;macrophage oligopeptide transporter PEPT1;oligopeptide transporter, small intestine isoform;peptide transporter 1;solute carrier family 15 (oligopeptide transporter), member 1;HYDROGEN ION/PEPTIDE COTRANSPORTER, INTESTINAL	FALSE	954
16652110	64127	T.0.002283	T.0.002283	NOD2	nucleotide binding oligomerization domain containing 2	NOD2;nucleotide binding oligomerization domain containing 2;ACUG;BLAU;BLAUS;CARD15;CD;CLR16.3;IBD1;NLRC2;NOD2B;PSORAS1;YAOS;nucleotide-binding oligomerization domain-containing protein 2;NLR family, CARD domain containing 2;NOD-like receptor C2;caspase recruitment domain family, member 15;caspase recruitment domain protein 15;caspase recruitment domain-containing protein 15;inflammatory bowel dis…	FALSE	2983
16652110	4790	T.0.016113	T.0.016113	NFKB1	nuclear factor kappa B subunit 1	NFKB1;nuclear factor kappa B subunit 1;NFkappa-B;NFKB-1;NFKAPPAB1;NF-KAPPAB1;NF-KAPPA-B1;NFKAPPAB-1;NF-KAPPAB-1;CVID12;EBP-1;KBF1;NF-kB1;NF-kappa-B;NF-kappaB;NFKB-p105;NFKB-p50;NFkappaB;p105;p50;nuclear factor NF-kappa-B p105 subunit;DNA-binding factor KBF1;NF-kappabeta;nuclear factor NF-kappa-B p50 subunit;nuclear factor kappa-B DNA binding subunit;nuclear factor of kappa light polypeptide gene …	FALSE	85347
16549047	4790	T.0.016113	T.0.016113	NFKB1	nuclear factor kappa B subunit 1	NFKB1;nuclear factor kappa B subunit 1;NFkappa-B;NFKB-1;NFKAPPAB1;NF-KAPPAB1;NF-KAPPA-B1;NFKAPPAB-1;NF-KAPPAB-1;CVID12;EBP-1;KBF1;NF-kB1;NF-kappa-B;NF-kappaB;NFKB-p105;NFKB-p50;NFkappaB;p105;p50;nuclear factor NF-kappa-B p105 subunit;DNA-binding factor KBF1;NF-kappabeta;nuclear factor NF-kappa-B p50 subunit;nuclear factor kappa-B DNA binding subunit;nuclear factor of kappa light polypeptide gene …	FALSE	85347
16537513	6750	T.0.001553	T.0.001553	SST	somatostatin	SST;somatostatin;somatostatin28;somatostatin14;SMST;growth hormone release-inhibiting factor;prepro-somatostatin;somatostatin-14;somatostatin-28	FALSE	22601
16537513	3586	T.0.005303	T.0.005303	IL10	interleukin 10	IL10;interleukin 10;interleukin10;interleukin X;IL-X;CSIF;GVHDS;IL-10;IL10A;TGIF;interleukin-10;T-cell growth inhibitory factor;cytokine synthesis inhibitory factor	FALSE	55456
16537513	1325	T.0.012116	T.0.012116	CORT	cortistatin	CORT;cortistatin;CST-14;CST-17;CST-29;cortistatin-14;cortistatin-17;cortistatin-29;prepro-cortistatin;preprocortistatin	FALSE	285
16498453	8174	T.0.000152	T.0.000152	MADCAM1	mucosal vascular addressin cell adhesion molecule 1	MADCAM1;mucosal vascular addressin cell adhesion molecule 1;MUCOSAL ADDRESSIN;MACAM1;mucosal addressin cell adhesion molecule 1;MAdCAM-1;hMAdCAM-1;ADDRESSIN, MUCOSAL	FALSE	649
16498453	6370	T.0.013499	T.0.013499	CCL25	C-C motif chemokine ligand 25	CCL25;C-C motif chemokine ligand 25;CKbeta-15;CCL-25;Ckb15;SCYA25;TECK;C-C motif chemokine 25;Ck beta-15;TECKvar;chemokine (C-C motif) ligand 25;chemokine TECK;small inducible cytokine subfamily A (Cys-Cys), member 25;small-inducible cytokine A25;thymus expressed chemokine;CHEMOKINE, CC MOTIF, LIGAND 25;SMALL INDUCIBLE CYTOKINE SUBFAMILY A, MEMBER 25;THYMUS-EXPRESSED CHEMOKINE	FALSE	350
16494110	3553	T.0.001691	T.0.001691	IL1B	interleukin 1 beta	IL1B;interleukin 1 beta;beta interleukin 1;interleukin 1beta;ILI beta;IL I beta;IL Ibeta;IL1beta;IL-1beta;interleukin Ibeta;interleukin I beta;interleukin1beta;interleukin1 beta;IL1-B;IL-1;IL1-BETA;IL1F2;interleukin-1 beta;IL-1 beta;catabolin;preinterleukin 1 beta;pro-interleukin-1-beta;INTERLEUKIN 1-BETA	FALSE	72209
16494110	7124	T.0.006877	T.0.006877	TNF	tumor necrosis factor	TNF;tumor necrosis factor;monocyte-derived TNF;macrophage-derived TNF;TNFalpha;ALPHA TUMOR NECROSIS FACTOR;DIF;TNF-alpha;TNFA;TNFSF2;TNLG1F;APC1 protein;TNF, macrophage-derived;TNF, monocyte-derived;TNF-a;cachectin;tumor necrosis factor ligand 1F;tumor necrosis factor ligand superfamily member 2;tumor necrosis factor-alpha;TUMOR NECROSIS FACTOR, ALPHA	FALSE	185710
16493424	10392	T.0.005322	T.0.005322	NOD1	nucleotide binding oligomerization domain containing 1	NOD1;nucleotide binding oligomerization domain containing 1;CARD4;CLR7.1;NLRC1;nucleotide-binding oligomerization domain-containing protein 1;NLR family, CARD domain containing 1;caspase recruitment domain family, member 4;caspase recruitment domain-containing protein 4;nucleotide-binding oligomerization domain, leucine rich repeat and CARD domain containing 1;NUCLEOTIDE-BINDING OLIGOMERIZATION D…	FALSE	916
16493424	64127	T.0.002283	T.0.002283	NOD2	nucleotide binding oligomerization domain containing 2	NOD2;nucleotide binding oligomerization domain containing 2;ACUG;BLAU;BLAUS;CARD15;CD;CLR16.3;IBD1;NLRC2;NOD2B;PSORAS1;YAOS;nucleotide-binding oligomerization domain-containing protein 2;NLR family, CARD domain containing 2;NOD-like receptor C2;caspase recruitment domain family, member 15;caspase recruitment domain protein 15;caspase recruitment domain-containing protein 15;inflammatory bowel dis…	FALSE	2983
16487255	5595	T.0.016290	T.0.016290	MAPK3	mitogen-activated protein kinase 3	MAPK3;mitogen-activated protein kinase 3;MAPK-3;ERK-1;ERK1;ERT2;HS44KDAP;HUMKER1A;P44ERK1;P44MAPK;PRKM3;p44-ERK1;p44-MAPK;MAP kinase isoform p44;MAPK 1;extracellular signal-regulated kinase 1;extracellular signal-related kinase 1;insulin-stimulated MAP2 kinase;microtubule-associated protein 2 kinase;PROTEIN KINASE, MITOGEN-ACTIVATED, 3	FALSE	35030
16487255	958	T.0.007523	T.0.007523	CD40	CD40 molecule	CD40;CD40 molecule;Bp50;CDW40;TNFRSF5;p50;tumor necrosis factor receptor superfamily member 5;B cell surface antigen CD40;B cell-associated molecule;CD40 molecule, TNF receptor superfamily member 5;CD40L receptor;CD40 ANTIGEN;B CELL-ASSOCIATED MOLECULE CD40;TUMOR NECROSIS FACTOR RECEPTOR SUPERFAMILY, MEMBER 5	FALSE	13905
16487255	7124	T.0.006877	T.0.006877	TNF	tumor necrosis factor	TNF;tumor necrosis factor;monocyte-derived TNF;macrophage-derived TNF;TNFalpha;ALPHA TUMOR NECROSIS FACTOR;DIF;TNF-alpha;TNFA;TNFSF2;TNLG1F;APC1 protein;TNF, macrophage-derived;TNF, monocyte-derived;TNF-a;cachectin;tumor necrosis factor ligand 1F;tumor necrosis factor ligand superfamily member 2;tumor necrosis factor-alpha;TUMOR NECROSIS FACTOR, ALPHA	FALSE	185710
16487255	959	T.0.014288	T.0.014288	CD40LG	CD40 ligand	CD40LG;CD40 ligand;CD154;CD40L;HIGM1;IGM;IMD3;T-BAM;TNFSF5;TRAP;gp39;hCD40L;CD40 antigen ligand;CD40-L;T-B cell-activating molecule;T-cell antigen Gp39;TNF-related activation protein;tumor necrosis factor (ligand) superfamily member 5;TUMOR NECROSIS FACTOR LIGAND SUPERFAMILY, MEMBER 5	FALSE	8381
16456405	3627	T.0.006240	T.0.006240	CXCL10	C-X-C motif chemokine ligand 10	CXCL10;C-X-C motif chemokine ligand 10;gammaIP 10;chemokine ligand 10;CXCL-10;C7;IFI10;INP10;IP-10;SCYB10;crg-2;gIP-10;mob-1;C-X-C motif chemokine 10;10 kDa interferon gamma-induced protein;chemokine (C-X-C motif) ligand 10;gamma IP10;interferon-inducible cytokine IP-10;protein 10 from interferon (gamma)-induced cell line;small inducible cytokine subfamily B (Cys-X-Cys), member 10;small-inducible…	FALSE	7403
16456405	4283	T.0.015321	T.0.015321	CXCL9	C-X-C motif chemokine ligand 9	CXCL9;C-X-C motif chemokine ligand 9;CXCL-9;chemokine ligand 9;CMK;Humig;MIG;SCYB9;crg-10;C-X-C motif chemokine 9;chemokine (C-X-C motif) ligand 9;gamma-interferon-induced monokine;monokine induced by gamma interferon;monokine induced by interferon-gamma;small-inducible cytokine B9;CHEMOKINE, CXC MOTIF, LIGAND 9;SMALL INDUCIBLE CYTOKINE SUBFAMILY B, MEMBER 9	FALSE	2084
16407387
16284290	64127	T.0.002283	T.0.002283	NOD2	nucleotide binding oligomerization domain containing 2	NOD2;nucleotide binding oligomerization domain containing 2;ACUG;BLAU;BLAUS;CARD15;CD;CLR16.3;IBD1;NLRC2;NOD2B;PSORAS1;YAOS;nucleotide-binding oligomerization domain-containing protein 2;NLR family, CARD domain containing 2;NOD-like receptor C2;caspase recruitment domain family, member 15;caspase recruitment domain protein 15;caspase recruitment domain-containing protein 15;inflammatory bowel dis…	FALSE	2983
16266194	3586	T.0.005303	T.0.005303	IL10	interleukin 10	IL10;interleukin 10;interleukin10;interleukin X;IL-X;CSIF;GVHDS;IL-10;IL10A;TGIF;interleukin-10;T-cell growth inhibitory factor;cytokine synthesis inhibitory factor	FALSE	55456
16266194	3565	T.0.014763	T.0.014763	IL4	interleukin 4	IL4;interleukin 4;IL IV;interleukin4;BCGF-1;BCGF1;BSF-1;BSF1;IL-4;interleukin-4;B cell growth factor 1;B_cell stimulatory factor 1;binetrakin;interleukin 4 variant 2;lymphocyte stimulatory factor 1;pitrakinra;B-CELL STIMULATORY FACTOR 1	FALSE	46397
16266194	4790	T.0.016113	T.0.016113	NFKB1	nuclear factor kappa B subunit 1	NFKB1;nuclear factor kappa B subunit 1;NFkappa-B;NFKB-1;NFKAPPAB1;NF-KAPPAB1;NF-KAPPA-B1;NFKAPPAB-1;NF-KAPPAB-1;CVID12;EBP-1;KBF1;NF-kB1;NF-kappa-B;NF-kappaB;NFKB-p105;NFKB-p50;NFkappaB;p105;p50;nuclear factor NF-kappa-B p105 subunit;DNA-binding factor KBF1;NF-kappabeta;nuclear factor NF-kappa-B p50 subunit;nuclear factor kappa-B DNA binding subunit;nuclear factor of kappa light polypeptide gene …	FALSE	85347
16266194	3569	T.0.016826	T.0.016826	IL6	interleukin 6	IL6;interleukin 6;IFN-beta2;interleukin6;beta-2 interferon;interferon beta2;BSF-2;BSF2;CDF;HGF;HSF;IFN-beta-2;IFNB2;IL-6;interleukin-6;B-cell differentiation factor;B-cell stimulatory factor 2;CTL differentiation factor;hybridoma growth factor;interferon beta-2;interleukin BSF-2;INTERFERON, BETA-2;HEPATOCYTE STIMULATORY FACTOR	FALSE	117012
16266194	7124	T.0.006877	T.0.006877	TNF	tumor necrosis factor	TNF;tumor necrosis factor;monocyte-derived TNF;macrophage-derived TNF;TNFalpha;ALPHA TUMOR NECROSIS FACTOR;DIF;TNF-alpha;TNFA;TNFSF2;TNLG1F;APC1 protein;TNF, macrophage-derived;TNF, monocyte-derived;TNF-a;cachectin;tumor necrosis factor ligand 1F;tumor necrosis factor ligand superfamily member 2;tumor necrosis factor-alpha;TUMOR NECROSIS FACTOR, ALPHA	FALSE	185710
16266194	3589	T.0.004199	T.0.004199	IL11	interleukin 11	IL11;interleukin 11;AGIF;IL-11;interleukin-11;adipogenesis inhibitory factor;oprelvekin	FALSE	2223
16266194	3458	T.0.016259	T.0.016259	IFNG	interferon gamma	IFNG;interferon gamma;IMMUNE IFN;Interferongamma;IFNgamma;gammainterferon;gamma interferon;IFG;IFI;IFN-gamma;immune interferon;INTERFERON, GAMMA;IFN, IMMUNE	FALSE	113108
16248825	3559	T.0.004220	T.0.004220	IL2RA	interleukin 2 receptor subunit alpha	IL2RA;interleukin 2 receptor subunit alpha;il-2 receptor alpha;il2 receptor alpha;IL-2-RAlpha;IL-2R-Alpha;IL2-RAlpha;IL2-R-Alpha;IL-2-R-Alpha;IL2R-Alpha;IL-2RAlpha;IL2RAlpha;IL-2RA;alpha chain interleukin 2 receptor;CD25;IDDM10;IL2R;IMD41;TCGFR;p55;interleukin-2 receptor subunit alpha;IL-2 receptor subunit alpha;IL-2R subunit alpha;TAC antigen;interleukin 2 receptor, alpha;IL2 RECEPTOR;IL2R, ALPH…	FALSE	19043
16248825	9021	T.0.011138	T.0.011138	SOCS3	suppressor of cytokine signaling 3	SOCS3;suppressor of cytokine signaling 3;ATOD4;CIS3;Cish3;SOCS-3;SSI-3;SSI3;STAT-induced STAT inhibitor 3;cytokine-inducible SH2 protein 3	FALSE	2969
16220047	4397	T.0.041258	T.0.041258	MS	multiple sclerosis	MS;multiple sclerosis;disseminated sclerosis;MS1;MULTIPLE SCLEROSIS, SUSCEPTIBILITY TO;DISSEMINATED SCLEROSIS MULTIPLE SCLEROSIS, SUSCEPTIBILITY TO, 1	FALSE	58296
16220046	1235	T.0.013267	T.0.013267	CCR6	C-C motif chemokine receptor 6	CCR6;C-C motif chemokine receptor 6;c-c chemokine receptor 6;cc chemokine receptor 6;BN-1;C-C CKR-6;CC-CKR-6;CCR-6;CD196;CKR-L3;CKRL3;CMKBR6;DCR2;DRY6;GPR29;GPRCY4;STRL22;C-C chemokine receptor type 6;G protein-coupled receptor 29;LARC receptor;chemokine (C-C motif) receptor 6;chemokine (C-C) receptor 6;chemokine receptor-like 3;seven-transmembrane receptor, lymphocyte, 22;CHEMOKINE, CC MOTIF, RE…	FALSE	1408
16178973
16162680	3586	T.0.005303	T.0.005303	IL10	interleukin 10	IL10;interleukin 10;interleukin10;interleukin X;IL-X;CSIF;GVHDS;IL-10;IL10A;TGIF;interleukin-10;T-cell growth inhibitory factor;cytokine synthesis inhibitory factor	FALSE	55456
16162680	7097	T.0.036226	T.0.036226	TLR2	toll like receptor 2	TLR2;toll like receptor 2;TLR-2;CD282;TIL4;toll-like receptor 2;toll/interleukin-1 receptor-like protein 4;TOLL/INTERLEUKIN 1 RECEPTOR-LIKE 4	FALSE	10592
16162680	7099	T.0.003528	T.0.003528	TLR4	toll like receptor 4	TLR4;toll like receptor 4;ARMD10;CD284;TLR-4;TOLL;toll-like receptor 4;hToll;homolog of Drosophila toll;TOLL, DROSOPHILA, HOMOLOG OF;TOLL ENDOTOXIN HYPORESPONSIVENESS	FALSE	19038
16127016
16105891	30009	T.0.008080	T.0.008080	TBX21	T-box 21	TBX21;T-box 21;TBX-21;tbox-21;t-box21;T-PET;T-bet;TBET;TBLYM;T-box transcription factor TBX21;T-box expressed in T cells;T-box protein 21;T-cell-specific T-box transcription factor T-bet;transcription factor TBLYM	FALSE	2811
16105891	3565	T.0.014763	T.0.014763	IL4	interleukin 4	IL4;interleukin 4;IL IV;interleukin4;BCGF-1;BCGF1;BSF-1;BSF1;IL-4;interleukin-4;B cell growth factor 1;B_cell stimulatory factor 1;binetrakin;interleukin 4 variant 2;lymphocyte stimulatory factor 1;pitrakinra;B-CELL STIMULATORY FACTOR 1	FALSE	46397
16105891	6778	T.0.004716	T.0.004716	STAT6	signal transducer and activator of transcription 6	STAT6;signal transducer and activator of transcription 6;STAT-6;D12S1644;IL-4-STAT;STAT6B;STAT6C;STAT, interleukin4-induced;signal transducer and activator of transcription 6, interleukin-4 induced;transcription factor IL-4 STAT;STAT, INTERLEUKIN 4-INDUCED;IL4-STAT STAT6b	FALSE	2797
16105891	6772	T.0.006029	T.0.006029	STAT1	signal transducer and activator of transcription 1	STAT1;signal transducer and activator of transcription 1;STAT-1;CANDF7;IMD31A;IMD31B;IMD31C;ISGF-3;STAT91;signal transducer and activator of transcription 1-alpha/beta;signal transducer and activator of transcription 1, 91kD;signal transducer and activator of transcription 1, 91kDa;transcription factor ISGF-3 components p91/p84;STAT1 STAT1 DEFICIENCY, COMPLETE	FALSE	8348
16105891	6775	T.0.015809	T.0.015809	STAT4	signal transducer and activator of transcription 4	STAT4;signal transducer and activator of transcription 4;STAT-4;SLEB11;signal transducer and activator of transcription 4 variant 3;STAT4 RHEUMATOID ARTHRITIS, ASSOCIATION WITH SUSCEPTIBILITY TO;SYSTEMIC SCLEROSIS, SUSCEPTIBILITY TO CREST SYNDROME	FALSE	1441
16105891	3458	T.0.016259	T.0.016259	IFNG	interferon gamma	IFNG;interferon gamma;IMMUNE IFN;Interferongamma;IFNgamma;gammainterferon;gamma interferon;IFG;IFI;IFN-gamma;immune interferon;INTERFERON, GAMMA;IFN, IMMUNE	FALSE	113108
16085736	64127	T.0.002283	T.0.002283	NOD2	nucleotide binding oligomerization domain containing 2	NOD2;nucleotide binding oligomerization domain containing 2;ACUG;BLAU;BLAUS;CARD15;CD;CLR16.3;IBD1;NLRC2;NOD2B;PSORAS1;YAOS;nucleotide-binding oligomerization domain-containing protein 2;NLR family, CARD domain containing 2;NOD-like receptor C2;caspase recruitment domain family, member 15;caspase recruitment domain protein 15;caspase recruitment domain-containing protein 15;inflammatory bowel dis…	FALSE	2983
16048556	3565	T.0.014763	T.0.014763	IL4	interleukin 4	IL4;interleukin 4;IL IV;interleukin4;BCGF-1;BCGF1;BSF-1;BSF1;IL-4;interleukin-4;B cell growth factor 1;B_cell stimulatory factor 1;binetrakin;interleukin 4 variant 2;lymphocyte stimulatory factor 1;pitrakinra;B-CELL STIMULATORY FACTOR 1	FALSE	46397
16048556	3596	T.0.016205	T.0.016205	IL13	interleukin 13	IL13;interleukin 13;IL-13;P600;interleukin-13	FALSE	11650
16048555	30009	T.0.008080	T.0.008080	TBX21	T-box 21	TBX21;T-box 21;TBX-21;tbox-21;t-box21;T-PET;T-bet;TBET;TBLYM;T-box transcription factor TBX21;T-box expressed in T cells;T-box protein 21;T-cell-specific T-box transcription factor T-bet;transcription factor TBLYM	FALSE	2811
16048555	51561	T.0.017121	T.0.017121	IL23A	interleukin 23 subunit alpha	IL23A;interleukin 23 subunit alpha;interleukin 23;IL 23alpha;IL23;IL-23;IL-23A;IL23P19;P19;SGRF;interleukin-23 subunit alpha;IL-23 subunit alpha;IL-23-A;IL-23p19;JKA3 induced upon T-cell activation;interleukin 23 p19 subunit;interleukin 23, alpha subunit p19;interleukin-23 subunit p19;interleukin-six, G-CSF related factor;INTERLEUKIN 23-ALPHA;INTERLEUKIN 23, p19 SUBUNIT	FALSE	5102
16048555	64127	T.0.002283	T.0.002283	NOD2	nucleotide binding oligomerization domain containing 2	NOD2;nucleotide binding oligomerization domain containing 2;ACUG;BLAU;BLAUS;CARD15;CD;CLR16.3;IBD1;NLRC2;NOD2B;PSORAS1;YAOS;nucleotide-binding oligomerization domain-containing protein 2;NLR family, CARD domain containing 2;NOD-like receptor C2;caspase recruitment domain family, member 15;caspase recruitment domain protein 15;caspase recruitment domain-containing protein 15;inflammatory bowel dis…	FALSE	2983
16048555	9966	T.0.006836	T.0.006836	TNFSF15	TNF superfamily member 15	TNFSF15;TNF superfamily member 15;tumor necrosis factor superfamily 15;TNFSF-15;TL1;TL1A;TNLG1B;VEGI;VEGI192A;tumor necrosis factor ligand superfamily member 15;TNF ligand-related molecule 1;TNF superfamily ligand TL1A;tumor necrosis factor (ligand) superfamily, member 15;tumor necrosis factor ligand 1B;tumor necrosis factor superfamily member 15;vascular endothelial cell growth inhibitor;vascula…	FALSE	464
16048554	83641	T.0.000205	T.0.000205	FAM107B	family with sequence similarity 107 member B	FAM107B;family with sequence similarity 107 member B;C10orf45;HITS;protein FAM107B;FAM107B/CDNF fusion;heat shock-inducible tumor small protein	FALSE	9563
16048546	10803	T.0.006280	T.0.006280	CCR9	C-C motif chemokine receptor 9	CCR9;C-C motif chemokine receptor 9;c-c chemokine receptor 9;cc chemokine receptor 9;CC-CKR-9;CDw199;GPR-9-6;GPR28;C-C chemokine receptor type 9;G protein-coupled receptor 28;chemokine (C-C motif) receptor 9;CHEMOKINE, CC MOTIF, RECEPTOR 9	FALSE	542
16048546	3586	T.0.005303	T.0.005303	IL10	interleukin 10	IL10;interleukin 10;interleukin10;interleukin X;IL-X;CSIF;GVHDS;IL-10;IL10A;TGIF;interleukin-10;T-cell growth inhibitory factor;cytokine synthesis inhibitory factor	FALSE	55456
16048544
15971105	6364	T.0.015021	T.0.015021	CCL20	C-C motif chemokine ligand 20	CCL20;C-C motif chemokine ligand 20;MIP3alpha;MIP3-alpha;MACROPHAGE INFLAMMATORY PROTEIN 3ALPHA;CKb4;Exodus;LARC;MIP-3-alpha;MIP-3a;MIP3A;SCYA20;ST38;C-C motif chemokine 20;CC chemokine LARC;beta chemokine exodus-1;chemokine (C-C motif) ligand 20;liver and activation-regulated chemokine;macrophage inflammatory protein 3 alpha;small inducible cytokine subfamily A (Cys-Cys), member 20;small-inducib…	FALSE	3043
15971105	5320	T.0.015204	T.0.015204	PLA2G2A	phospholipase A2 group IIA	PLA2G2A;phospholipase A2 group IIA;SYNOVIAL PHOSPHOLIPASE A2;PLA2-G2A;MOM1;PLA2;PLA2B;PLA2L;PLA2S;PLAS1;sPLA2;phospholipase A2, membrane associated;GIIC sPLA2;NPS-PLA2;group IIA phospholipase A2;non-pancreatic secretory phospholipase A2;phosphatidylcholine 2-acylhydrolase 2A;phospholipase A2, group IIA (platelets, synovial fluid);PHOSPHOLIPASE A2, GROUP IIA;PHOSPHOLIPASE A2, SYNOVIAL;PHOSPHOLIPAS…	FALSE	811
15962124	3576	T.0.014156	T.0.014156	CXCL8	C-X-C motif chemokine ligand 8	CXCL8;C-X-C motif chemokine ligand 8;interelukin8;GCP-1;GCP1;IL8;LECT;LUCT;LYNAP;MDNCF;MONAP;NAF;NAP-1;NAP1;interleukin-8;T-cell chemotactic factor;alveolar macrophage chemotactic factor I;beta endothelial cell-derived neutrophil activating peptide;beta-thromboglobulin-like protein;chemokine (C-X-C motif) ligand 8;emoctakin;granulocyte chemotactic protein 1;interleukin 8;lung giant cell carcinoma…	FALSE	25865
15958068	2770	T.0.005732	T.0.005732	GNAI1	G protein subunit alpha i1	GNAI1;G protein subunit alpha i1;Gi;guanine nucleotide-binding protein G(i) subunit alpha-1;Gi1 protein alpha subunit;adenylate cyclase-inhibiting G alpha protein;guanine nucleotide binding protein (G protein), alpha inhibiting activity polypeptide 1;GUANINE NUCLEOTIDE-BINDING PROTEIN, ALPHA-INHIBITING ACTIVITY POLYPEPTIDE 1;G PROTEIN, ALPHA-INHIBITING 1;INHIBITORY G PROTEIN;ADENYLATE CYCLASE INH…	FALSE	492
15958068	3586	T.0.005303	T.0.005303	IL10	interleukin 10	IL10;interleukin 10;interleukin10;interleukin X;IL-X;CSIF;GVHDS;IL-10;IL10A;TGIF;interleukin-10;T-cell growth inhibitory factor;cytokine synthesis inhibitory factor	FALSE	55456
15939578	3586	T.0.005303	T.0.005303	IL10	interleukin 10	IL10;interleukin 10;interleukin10;interleukin X;IL-X;CSIF;GVHDS;IL-10;IL10A;TGIF;interleukin-10;T-cell growth inhibitory factor;cytokine synthesis inhibitory factor	FALSE	55456
15939578	7124	T.0.006877	T.0.006877	TNF	tumor necrosis factor	TNF;tumor necrosis factor;monocyte-derived TNF;macrophage-derived TNF;TNFalpha;ALPHA TUMOR NECROSIS FACTOR;DIF;TNF-alpha;TNFA;TNFSF2;TNLG1F;APC1 protein;TNF, macrophage-derived;TNF, monocyte-derived;TNF-a;cachectin;tumor necrosis factor ligand 1F;tumor necrosis factor ligand superfamily member 2;tumor necrosis factor-alpha;TUMOR NECROSIS FACTOR, ALPHA	FALSE	185710
15928043	64127	T.0.002283	T.0.002283	NOD2	nucleotide binding oligomerization domain containing 2	NOD2;nucleotide binding oligomerization domain containing 2;ACUG;BLAU;BLAUS;CARD15;CD;CLR16.3;IBD1;NLRC2;NOD2B;PSORAS1;YAOS;nucleotide-binding oligomerization domain-containing protein 2;NLR family, CARD domain containing 2;NOD-like receptor C2;caspase recruitment domain family, member 15;caspase recruitment domain protein 15;caspase recruitment domain-containing protein 15;inflammatory bowel dis…	FALSE	2983
15928043	3576	T.0.014156	T.0.014156	CXCL8	C-X-C motif chemokine ligand 8	CXCL8;C-X-C motif chemokine ligand 8;interelukin8;GCP-1;GCP1;IL8;LECT;LUCT;LYNAP;MDNCF;MONAP;NAF;NAP-1;NAP1;interleukin-8;T-cell chemotactic factor;alveolar macrophage chemotactic factor I;beta endothelial cell-derived neutrophil activating peptide;beta-thromboglobulin-like protein;chemokine (C-X-C motif) ligand 8;emoctakin;granulocyte chemotactic protein 1;interleukin 8;lung giant cell carcinoma…	FALSE	25865
15928043	7124	T.0.006877	T.0.006877	TNF	tumor necrosis factor	TNF;tumor necrosis factor;monocyte-derived TNF;macrophage-derived TNF;TNFalpha;ALPHA TUMOR NECROSIS FACTOR;DIF;TNF-alpha;TNFA;TNFSF2;TNLG1F;APC1 protein;TNF, macrophage-derived;TNF, monocyte-derived;TNF-a;cachectin;tumor necrosis factor ligand 1F;tumor necrosis factor ligand superfamily member 2;tumor necrosis factor-alpha;TUMOR NECROSIS FACTOR, ALPHA	FALSE	185710
15928043	7099	T.0.003528	T.0.003528	TLR4	toll like receptor 4	TLR4;toll like receptor 4;ARMD10;CD284;TLR-4;TOLL;toll-like receptor 4;hToll;homolog of Drosophila toll;TOLL, DROSOPHILA, HOMOLOG OF;TOLL ENDOTOXIN HYPORESPONSIVENESS	FALSE	19038
15928043	54106	T.0.016399	T.0.016399	TLR9	toll like receptor 9	TLR9;toll like receptor 9;TLR-9;CD289;toll-like receptor 9	FALSE	5106
15917403	2195	T.0.003871	T.0.003871	FAT1	FAT atypical cadherin 1	FAT1;FAT atypical cadherin 1;CDHF7;CDHR8;FAT;ME5;hFat1;protocadherin Fat 1;FAT tumor suppressor 1;cadherin ME5;cadherin family member 7;cadherin-related family member 8;cadherin-related tumor suppressor homolog;protein fat homolog;FAT TUMOR SUPPRESSOR, DROSOPHILA, HOMOLOG OF, 1	FALSE	231
15917403	64127	T.0.002283	T.0.002283	NOD2	nucleotide binding oligomerization domain containing 2	NOD2;nucleotide binding oligomerization domain containing 2;ACUG;BLAU;BLAUS;CARD15;CD;CLR16.3;IBD1;NLRC2;NOD2B;PSORAS1;YAOS;nucleotide-binding oligomerization domain-containing protein 2;NLR family, CARD domain containing 2;NOD-like receptor C2;caspase recruitment domain family, member 15;caspase recruitment domain protein 15;caspase recruitment domain-containing protein 15;inflammatory bowel dis…	FALSE	2983
15917403	7124	T.0.006877	T.0.006877	TNF	tumor necrosis factor	TNF;tumor necrosis factor;monocyte-derived TNF;macrophage-derived TNF;TNFalpha;ALPHA TUMOR NECROSIS FACTOR;DIF;TNF-alpha;TNFA;TNFSF2;TNLG1F;APC1 protein;TNF, macrophage-derived;TNF, monocyte-derived;TNF-a;cachectin;tumor necrosis factor ligand 1F;tumor necrosis factor ligand superfamily member 2;tumor necrosis factor-alpha;TUMOR NECROSIS FACTOR, ALPHA	FALSE	185710
15896420	64127	T.0.002283	T.0.002283	NOD2	nucleotide binding oligomerization domain containing 2	NOD2;nucleotide binding oligomerization domain containing 2;ACUG;BLAU;BLAUS;CARD15;CD;CLR16.3;IBD1;NLRC2;NOD2B;PSORAS1;YAOS;nucleotide-binding oligomerization domain-containing protein 2;NLR family, CARD domain containing 2;NOD-like receptor C2;caspase recruitment domain family, member 15;caspase recruitment domain protein 15;caspase recruitment domain-containing protein 15;inflammatory bowel dis…	FALSE	2983
15885134	2770	T.0.005732	T.0.005732	GNAI1	G protein subunit alpha i1	GNAI1;G protein subunit alpha i1;Gi;guanine nucleotide-binding protein G(i) subunit alpha-1;Gi1 protein alpha subunit;adenylate cyclase-inhibiting G alpha protein;guanine nucleotide binding protein (G protein), alpha inhibiting activity polypeptide 1;GUANINE NUCLEOTIDE-BINDING PROTEIN, ALPHA-INHIBITING ACTIVITY POLYPEPTIDE 1;G PROTEIN, ALPHA-INHIBITING 1;INHIBITORY G PROTEIN;ADENYLATE CYCLASE INH…	FALSE	492
15885134	3586	T.0.005303	T.0.005303	IL10	interleukin 10	IL10;interleukin 10;interleukin10;interleukin X;IL-X;CSIF;GVHDS;IL-10;IL10A;TGIF;interleukin-10;T-cell growth inhibitory factor;cytokine synthesis inhibitory factor	FALSE	55456
15885134	3458	T.0.016259	T.0.016259	IFNG	interferon gamma	IFNG;interferon gamma;IMMUNE IFN;Interferongamma;IFNgamma;gammainterferon;gamma interferon;IFG;IFI;IFN-gamma;immune interferon;INTERFERON, GAMMA;IFN, IMMUNE	FALSE	113108
15875451	1906	T.0.006346	T.0.006346	EDN1	endothelin 1	EDN1;endothelin 1;EDN-1;ARCND3;ET1;HDLCQ7;PPET1;QME;endothelin-1;preproendothelin-1;ET1 HIGH DENSITY LIPOPROTEIN CHOLESTEROL LEVEL QUANTITATIVE TRAIT LOCUS 7;PREPROENDOTHELIN 1	FALSE	19218
15861696
15861695
15861690	3558	T.0.016534	T.0.016534	IL2	interleukin 2	IL2;interleukin 2;interleukinII;interleukin II;IL II;interleukin2;IL-2;TCGF;lymphokine;interleukin-2;T cell growth factor;aldesleukin;involved in regulation of T-cell clonal expansion;T-CELL GROWTH FACTOR	FALSE	66808
15840688	64127	T.0.002283	T.0.002283	NOD2	nucleotide binding oligomerization domain containing 2	NOD2;nucleotide binding oligomerization domain containing 2;ACUG;BLAU;BLAUS;CARD15;CD;CLR16.3;IBD1;NLRC2;NOD2B;PSORAS1;YAOS;nucleotide-binding oligomerization domain-containing protein 2;NLR family, CARD domain containing 2;NOD-like receptor C2;caspase recruitment domain family, member 15;caspase recruitment domain protein 15;caspase recruitment domain-containing protein 15;inflammatory bowel dis…	FALSE	2983
15831905	130120	T.0.024446	T.0.024446	REG3G	regenerating family member 3 gamma	REG3G;regenerating family member 3 gamma;REG3GAMMA;RegIIIgamma;Reg-IIIgamma;RegIII-gamma;LPPM429;PAP IB;PAP-1B;PAP1B;PAPIB;REG III;REG-III;UNQ429;regenerating islet-derived protein 3-gamma;REG-3-gamma;pancreatitis-associated protein 1B;pancreatitis-associated protein IB;reg III-gamma;regenerating gene III;regenerating islet-derived 3 gamma;regenerating islet-derived protein III-gamma;REGENERATING…	FALSE	223
15831905	3458	T.0.016259	T.0.016259	IFNG	interferon gamma	IFNG;interferon gamma;IMMUNE IFN;Interferongamma;IFNgamma;gammainterferon;gamma interferon;IFG;IFI;IFN-gamma;immune interferon;INTERFERON, GAMMA;IFN, IMMUNE	FALSE	113108
15829279	4790	T.0.016113	T.0.016113	NFKB1	nuclear factor kappa B subunit 1	NFKB1;nuclear factor kappa B subunit 1;NFkappa-B;NFKB-1;NFKAPPAB1;NF-KAPPAB1;NF-KAPPA-B1;NFKAPPAB-1;NF-KAPPAB-1;CVID12;EBP-1;KBF1;NF-kB1;NF-kappa-B;NF-kappaB;NFKB-p105;NFKB-p50;NFkappaB;p105;p50;nuclear factor NF-kappa-B p105 subunit;DNA-binding factor KBF1;NF-kappabeta;nuclear factor NF-kappa-B p50 subunit;nuclear factor kappa-B DNA binding subunit;nuclear factor of kappa light polypeptide gene …	FALSE	85347
15814663	10392	T.0.005322	T.0.005322	NOD1	nucleotide binding oligomerization domain containing 1	NOD1;nucleotide binding oligomerization domain containing 1;CARD4;CLR7.1;NLRC1;nucleotide-binding oligomerization domain-containing protein 1;NLR family, CARD domain containing 1;caspase recruitment domain family, member 4;caspase recruitment domain-containing protein 4;nucleotide-binding oligomerization domain, leucine rich repeat and CARD domain containing 1;NUCLEOTIDE-BINDING OLIGOMERIZATION D…	FALSE	916
15814663	64127	T.0.002283	T.0.002283	NOD2	nucleotide binding oligomerization domain containing 2	NOD2;nucleotide binding oligomerization domain containing 2;ACUG;BLAU;BLAUS;CARD15;CD;CLR16.3;IBD1;NLRC2;NOD2B;PSORAS1;YAOS;nucleotide-binding oligomerization domain-containing protein 2;NLR family, CARD domain containing 2;NOD-like receptor C2;caspase recruitment domain family, member 15;caspase recruitment domain protein 15;caspase recruitment domain-containing protein 15;inflammatory bowel dis…	FALSE	2983
15805847
15805838	7124	T.0.006877	T.0.006877	TNF	tumor necrosis factor	TNF;tumor necrosis factor;monocyte-derived TNF;macrophage-derived TNF;TNFalpha;ALPHA TUMOR NECROSIS FACTOR;DIF;TNF-alpha;TNFA;TNFSF2;TNLG1F;APC1 protein;TNF, macrophage-derived;TNF, monocyte-derived;TNF-a;cachectin;tumor necrosis factor ligand 1F;tumor necrosis factor ligand superfamily member 2;tumor necrosis factor-alpha;TUMOR NECROSIS FACTOR, ALPHA	FALSE	185710
15805838	8741	T.0.013709	T.0.013709	TNFSF13	TNF superfamily member 13	TNFSF13;TNF superfamily member 13;APRIL;CD256;TALL-2;TALL2;TNLG7B;TRDL-1;UNQ383/PRO715;ZTNF2;tumor necrosis factor ligand superfamily member 13;TNF-and APOL-related leukocyte expressed ligand 2;a proliferation-inducing ligand;tumor necrosis factor (ligand) superfamily, member 13;tumor necrosis factor ligand 7B;tumor necrosis factor superfamily member 13;tumor necrosis factor-like protein ZTNF2;tu…	FALSE	661
15790845
15753533	3553	T.0.001691	T.0.001691	IL1B	interleukin 1 beta	IL1B;interleukin 1 beta;beta interleukin 1;interleukin 1beta;ILI beta;IL I beta;IL Ibeta;IL1beta;IL-1beta;interleukin Ibeta;interleukin I beta;interleukin1beta;interleukin1 beta;IL1-B;IL-1;IL1-BETA;IL1F2;interleukin-1 beta;IL-1 beta;catabolin;preinterleukin 1 beta;pro-interleukin-1-beta;INTERLEUKIN 1-BETA	FALSE	72209
15753533	3570	T.0.005285	T.0.005285	IL6R	interleukin 6 receptor	IL6R;interleukin 6 receptor;IL-6-RAlpha;IL6-RAlpha;IL6-R-Alpha;IL-6-R-Alpha;IL6R-Alpha;IL-6RAlpha;IL6RAlpha;IL-6 receptor;IL6 receptor;IL6-R;IL-6R;CD126;IL-6R-1;IL-6RA;IL6Q;IL6RA;IL6RQ;gp80;interleukin-6 receptor subunit alpha;CD126 antigen;IL-6 receptor subunit alpha;IL-6R 1;membrane glycoprotein 80;INTERLEUKIN 6 RECEPTOR, ALPHA;CD126 INTERLEUKIN-6 SOLUBLE RECEPTOR, SERUM LEVEL OF	FALSE	4313
15753533	3572	T.0.015946	T.0.015946	IL6ST	interleukin 6 signal transducer	IL6ST;interleukin 6 signal transducer;IL-6ST;IL-6 signal transducer;IL-6RBeta;CD130;CDW130;GP130;IL-6RB;interleukin-6 receptor subunit beta;CD130 antigen;IL-6 receptor subunit beta;IL-6R subunit beta;gp130 of the rheumatoid arthritis antigenic peptide-bearing soluble form;gp130, oncostatin M receptor;interleukin receptor beta chain;membrane glycoprotein 130;membrane glycoprotein gp130;oncostatin-…	FALSE	1192
15753533	3569	T.0.016826	T.0.016826	IL6	interleukin 6	IL6;interleukin 6;IFN-beta2;interleukin6;beta-2 interferon;interferon beta2;BSF-2;BSF2;CDF;HGF;HSF;IFN-beta-2;IFNB2;IL-6;interleukin-6;B-cell differentiation factor;B-cell stimulatory factor 2;CTL differentiation factor;hybridoma growth factor;interferon beta-2;interleukin BSF-2;INTERFERON, BETA-2;HEPATOCYTE STIMULATORY FACTOR	FALSE	117012
15753533	7124	T.0.006877	T.0.006877	TNF	tumor necrosis factor	TNF;tumor necrosis factor;monocyte-derived TNF;macrophage-derived TNF;TNFalpha;ALPHA TUMOR NECROSIS FACTOR;DIF;TNF-alpha;TNFA;TNFSF2;TNLG1F;APC1 protein;TNF, macrophage-derived;TNF, monocyte-derived;TNF-a;cachectin;tumor necrosis factor ligand 1F;tumor necrosis factor ligand superfamily member 2;tumor necrosis factor-alpha;TUMOR NECROSIS FACTOR, ALPHA	FALSE	185710
15753533	1401	T.0.015207	T.0.015207	CRP	C-reactive protein	CRP;C-reactive protein;CRP protein;CRP gene;PTX1;C-reactive protein, pentraxin-related;pentraxin 1;PENTRAXIN 1, SHORT	FALSE	62589
15685091	3586	T.0.005303	T.0.005303	IL10	interleukin 10	IL10;interleukin 10;interleukin10;interleukin X;IL-X;CSIF;GVHDS;IL-10;IL10A;TGIF;interleukin-10;T-cell growth inhibitory factor;cytokine synthesis inhibitory factor	FALSE	55456
15685091	3458	T.0.016259	T.0.016259	IFNG	interferon gamma	IFNG;interferon gamma;IMMUNE IFN;Interferongamma;IFNgamma;gammainterferon;gamma interferon;IFG;IFI;IFN-gamma;immune interferon;INTERFERON, GAMMA;IFN, IMMUNE	FALSE	113108
15681780	5788	T.0.004074	T.0.004074	PTPRC	protein tyrosine phosphatase, receptor type C	PTPRC;protein tyrosine phosphatase, receptor type C;B220;CD45;CD45R;GP180;L-CA;LCA;LY5;T200;receptor-type tyrosine-protein phosphatase C;CD45 antigen;T200 glycoprotein;T200 leukocyte common antigen;protein tyrosine phosphatase, receptor type, c polypeptide;PROTEIN-TYROSINE PHOSPHATASE, RECEPTOR-TYPE, C;LEUKOCYTE-COMMON ANTIGEN;Ly5, HOMOLOG OF	FALSE	13799
15681761
15681754	912	T.0.004608	T.0.004608	CD1D	CD1d molecule	CD1D;CD1d molecule;CD1A;R3;R3G1;antigen-presenting glycoprotein CD1d;CD1D antigen, d polypeptide;HMC class I antigen-like glycoprotein CD1D;T-cell surface glycoprotein CD1d;differentiation antigen CD1-alpha-3;thymocyte antigen CD1D	FALSE	2279
15647208	6774	T.0.010356	T.0.010356	STAT3	signal transducer and activator of transcription 3	STAT3;signal transducer and activator of transcription 3;STAT-3;ADMIO;ADMIO1;APRF;HIES;DNA-binding protein APRF;acute-phase response factor	FALSE	19892
15647208	1432	T.0.015607	T.0.015607	MAPK14	mitogen-activated protein kinase 14	MAPK14;mitogen-activated protein kinase 14;CSBP;CSBP1;CSBP2;CSPB1;EXIP;Mxi2;PRKM14;PRKM15;RK;SAPK2A;p38;p38ALPHA;CSAID-binding protein;Csaids binding protein;MAP kinase 14;MAP kinase Mxi2;MAP kinase p38 alpha;MAX-interacting protein 2;cytokine suppressive anti-inflammatory drug binding protein;mitogen-activated protein kinase p38 alpha;p38 MAP kinase;p38 mitogen activated protein kinase;p38alpha …	FALSE	11950
15637543
15629483	973	T.0.015705	T.0.015705	CD79A	CD79a molecule	CD79A;CD79a molecule;Igalpha;IGA;MB-1;B-cell antigen receptor complex-associated protein alpha chain;CD79a antigen (immunoglobulin-associated alpha);CD79a molecule, immunoglobulin-associated alpha;MB-1 membrane glycoprotein;ig-alpha;membrane-bound immunoglobulin-associated protein;surface IgM-associated protein;CD79A ANTIGEN;IMMUNOGLOBULIN-ASSOCIATED ALPHA;B LYMPHOCYTE-SPECIFIC MB1 PROTEIN;MB1;ME…	FALSE	1521
15609020
15591506	958	T.0.007523	T.0.007523	CD40	CD40 molecule	CD40;CD40 molecule;Bp50;CDW40;TNFRSF5;p50;tumor necrosis factor receptor superfamily member 5;B cell surface antigen CD40;B cell-associated molecule;CD40 molecule, TNF receptor superfamily member 5;CD40L receptor;CD40 ANTIGEN;B CELL-ASSOCIATED MOLECULE CD40;TUMOR NECROSIS FACTOR RECEPTOR SUPERFAMILY, MEMBER 5	FALSE	13905
15591506	7412	T.0.000606	T.0.000606	VCAM1	vascular cell adhesion molecule 1	VCAM1;vascular cell adhesion molecule 1;vascular cell-adhesion protein 1 precursor;CD106;INCAM-100;vascular cell adhesion protein 1;CD106 antigen	FALSE	10957
15591506	3593	T.0.014397	T.0.014397	IL12B	interleukin 12B	IL12B;interleukin 12B;p40 interleukin 12;interleukin-12beta;IL-12-BETA;IL-12BETA;CLMF;CLMF2;IL-12B;IMD28;IMD29;NKSF;NKSF2;interleukin-12 subunit beta;CLMF p40;IL-12 subunit p40;IL12, subunit p40;NK cell stimulatory factor chain 2;cytotoxic lymphocyte maturation factor 40 kDa subunit;interleukin 12, p40;interleukin 12B (natural killer cell stimulatory factor 2, cytotoxic lymphocyte maturation fact…	FALSE	986
15591506	959	T.0.014288	T.0.014288	CD40LG	CD40 ligand	CD40LG;CD40 ligand;CD154;CD40L;HIGM1;IGM;IMD3;T-BAM;TNFSF5;TRAP;gp39;hCD40L;CD40 antigen ligand;CD40-L;T-B cell-activating molecule;T-cell antigen Gp39;TNF-related activation protein;tumor necrosis factor (ligand) superfamily member 5;TUMOR NECROSIS FACTOR LIGAND SUPERFAMILY, MEMBER 5	FALSE	8381
15591505	50943	T.0.007042	T.0.007042	FOXP3	forkhead box P3	FOXP3;forkhead box P3;AIID;DIETER;IPEX;JM2;PIDX;XPID;forkhead box protein P3;FOXP3delta7;immune dysregulation, polyendocrinopathy, enteropathy, X-linked;immunodeficiency, polyendocrinopathy, enteropathy, X-linked;scurfin	FALSE	14229
15591505	3586	T.0.005303	T.0.005303	IL10	interleukin 10	IL10;interleukin 10;interleukin10;interleukin X;IL-X;CSIF;GVHDS;IL-10;IL10A;TGIF;interleukin-10;T-cell growth inhibitory factor;cytokine synthesis inhibitory factor	FALSE	55456
15591505	3558	T.0.016534	T.0.016534	IL2	interleukin 2	IL2;interleukin 2;interleukinII;interleukin II;IL II;interleukin2;IL-2;TCGF;lymphokine;interleukin-2;T cell growth factor;aldesleukin;involved in regulation of T-cell clonal expansion;T-CELL GROWTH FACTOR	FALSE	66808
15591505	7429	T.0.003815	T.0.003815	VIL1	villin 1	VIL1;villin 1;villin1;D2S1471;VIL;villin-1;VILLIN	FALSE	1201
15591505	8829	T.0.014466	T.0.014466	NRP1	neuropilin 1	NRP1;neuropilin 1;NRP-1;neuropilin1;BDCA4;CD304;NP1;NRP;VEGF165R;neuropilin-1;transmembrane receptor;vascular endothelial cell growth factor 165 receptor;NPN1;VASCULAR ENDOTHELIAL GROWTH FACTOR-165 RECEPTOR;BLOOD DENDRITIC CELL ANTIGEN 4	FALSE	1798
15591505	3569	T.0.016826	T.0.016826	IL6	interleukin 6	IL6;interleukin 6;IFN-beta2;interleukin6;beta-2 interferon;interferon beta2;BSF-2;BSF2;CDF;HGF;HSF;IFN-beta-2;IFNB2;IL-6;interleukin-6;B-cell differentiation factor;B-cell stimulatory factor 2;CTL differentiation factor;hybridoma growth factor;interferon beta-2;interleukin BSF-2;INTERFERON, BETA-2;HEPATOCYTE STIMULATORY FACTOR	FALSE	117012
15591505	6347	T.0.009949	T.0.009949	CCL2	C-C motif chemokine ligand 2	CCL2;C-C motif chemokine ligand 2;GDCF-2;HC11;HSMCR30;MCAF;MCP-1;MCP1;SCYA2;SMC-CF;C-C motif chemokine 2;chemokine (C-C motif) ligand 2;monocyte chemoattractant protein-1;monocyte chemotactic and activating factor;monocyte chemotactic protein 1;monocyte secretory protein JE;small inducible cytokine A2 (monocyte chemotactic protein 1, homologous to mouse Sig-je);small inducible cytokine subfamily …	FALSE	25543
15591505	3458	T.0.016259	T.0.016259	IFNG	interferon gamma	IFNG;interferon gamma;IMMUNE IFN;Interferongamma;IFNgamma;gammainterferon;gamma interferon;IFG;IFI;IFN-gamma;immune interferon;INTERFERON, GAMMA;IFN, IMMUNE	FALSE	113108
15585721
15491507	3558	T.0.016534	T.0.016534	IL2	interleukin 2	IL2;interleukin 2;interleukinII;interleukin II;IL II;interleukin2;IL-2;TCGF;lymphokine;interleukin-2;T cell growth factor;aldesleukin;involved in regulation of T-cell clonal expansion;T-CELL GROWTH FACTOR	FALSE	66808
15479689	64127	T.0.002283	T.0.002283	NOD2	nucleotide binding oligomerization domain containing 2	NOD2;nucleotide binding oligomerization domain containing 2;ACUG;BLAU;BLAUS;CARD15;CD;CLR16.3;IBD1;NLRC2;NOD2B;PSORAS1;YAOS;nucleotide-binding oligomerization domain-containing protein 2;NLR family, CARD domain containing 2;NOD-like receptor C2;caspase recruitment domain family, member 15;caspase recruitment domain protein 15;caspase recruitment domain-containing protein 15;inflammatory bowel dis…	FALSE	2983
15479689	1671	T.0.014553	T.0.014553	DEFA6	defensin alpha 6	DEFA6;defensin alpha 6;alpha 6 defensin;alpha.defensin.6;DEF6;HD-6;defensin-6;defensin, alpha 6, Paneth cell-specific;DEFENSIN, ALPHA, 6;DEFENSIN 6	FALSE	180
15479689	1670	T.0.014654	T.0.014654	DEFA5	defensin alpha 5	DEFA5;defensin alpha 5;DEF5;HD-5;defensin-5;HD5(20-94);defensin, alpha 5, Paneth cell-specific;defensin, alpha 5, preproprotein;DEFENSIN, ALPHA, 5;DEFENSIN 5	FALSE	384
15479689	3576	T.0.014156	T.0.014156	CXCL8	C-X-C motif chemokine ligand 8	CXCL8;C-X-C motif chemokine ligand 8;interelukin8;GCP-1;GCP1;IL8;LECT;LUCT;LYNAP;MDNCF;MONAP;NAF;NAP-1;NAP1;interleukin-8;T-cell chemotactic factor;alveolar macrophage chemotactic factor I;beta endothelial cell-derived neutrophil activating peptide;beta-thromboglobulin-like protein;chemokine (C-X-C motif) ligand 8;emoctakin;granulocyte chemotactic protein 1;interleukin 8;lung giant cell carcinoma…	FALSE	25865
15479689	7124	T.0.006877	T.0.006877	TNF	tumor necrosis factor	TNF;tumor necrosis factor;monocyte-derived TNF;macrophage-derived TNF;TNFalpha;ALPHA TUMOR NECROSIS FACTOR;DIF;TNF-alpha;TNFA;TNFSF2;TNLG1F;APC1 protein;TNF, macrophage-derived;TNF, monocyte-derived;TNF-a;cachectin;tumor necrosis factor ligand 1F;tumor necrosis factor ligand superfamily member 2;tumor necrosis factor-alpha;TUMOR NECROSIS FACTOR, ALPHA	FALSE	185710
15479684	308	T.0.009731	T.0.009731	ANXA5	annexin A5	ANXA5;annexin A5;annexin-V;ANX-V;ANX-5;ANX5;ENX2;HEL-S-7;PP4;RPRGL3;CBP-I;PAP-I;VAC-alpha;anchorin CII;annexin V;annexin-5;calphobindin I;endonexin II;epididymis secretory protein Li 7;lipocortin V;placental anticoagulant protein 4;placental anticoagulant protein I;thromboplastin inhibitor;vascular anticoagulant-alpha;PLACENTAL PROTEIN 4	FALSE	16404
15479684	8772	T.0.016292	T.0.016292	FADD	Fas associated via death domain	FADD;Fas associated via death domain;GIG3;MORT1;FAS-associated death domain protein;Fas (TNFRSF6)-associated via death domain;Fas-associating death domain-containing protein;Fas-associating protein with death domain;growth-inhibiting gene 3 protein;mediator of receptor-induced toxicity;FAS-ASSOCIATED VIA DEATH DOMAIN	FALSE	3559
15479684	842	T.0.000044	T.0.000044	CASP9	caspase 9	CASP9;caspase 9;APAF-3;APAF3;ICE-LAP6;MCH6;PPP1R56;caspase-9;ICE-like apoptotic protease 6;apoptotic protease MCH-6;apoptotic protease activating factor 3;caspase 9, apoptosis-related cysteine peptidase;protein phosphatase 1, regulatory subunit 56;CASPASE 9, APOPTOSIS-RELATED CYSTEINE PROTEASE	FALSE	12306
15479684	836	T.0.014844	T.0.014844	CASP3	caspase 3	CASP3;caspase 3;CPP32;CPP32B;SCA-1;caspase-3;CASP-3;CPP-32;PARP cleavage protease;SREBP cleavage activity 1;apopain;caspase 3, apoptosis-related cysteine peptidase;caspase 3, apoptosis-related cysteine protease;cysteine protease CPP32;procaspase3;protein Yama	FALSE	57167
15479684	596	T.0.015635	T.0.015635	BCL2	BCL2, apoptosis regulator	BCL2;BCL2, apoptosis regulator;b-cell lymphoma protein 2;Bcl-2;PPP1R50;apoptosis regulator Bcl-2;B-cell CLL/lymphoma 2;protein phosphatase 1, regulatory subunit 50;ONCOGENE B-CELL LEUKEMIA 2 LEUKEMIA/LYMPHOMA, B-CELL, 2	FALSE	64899
15479684	356	T.0.005637	T.0.005637	FASLG	Fas ligand	FASLG;Fas ligand;MEMBER 6 TUMOR NECROSIS FACTOR LIGAND SUPERFAMILY;member 6 tumor necrosis factor (ligand) superfamily;FAS protein;ALPS1B;APT1LG1;APTL;CD178;CD95-L;CD95L;FASL;TNFSF6;TNLG1A;tumor necrosis factor ligand superfamily member 6;CD95 ligand;Fas ligand (TNF superfamily, member 6);apoptosis (APO-1) antigen ligand 1;apoptosis antigen ligand;fas antigen ligand;mutant tumor necrosis factor f…	FALSE	13133
15479683	914	T.0.016486	T.0.016486	CD2	CD2 molecule	CD2;CD2 molecule;LFA-2;SRBC;T11;T-cell surface antigen CD2;CD2 antigen (p50), sheep red blood cell receptor;LFA-3 receptor;T-cell surface antigen T11/Leu-5;erythrocyte receptor;lymphocyte-function antigen-2;rosette receptor;T-LYMPHOCYTE SURFACE CD2 ANTIGEN;SHEEP ERYTHROCYTE RECEPTOR	FALSE	9221
15479670	64127	T.0.002283	T.0.002283	NOD2	nucleotide binding oligomerization domain containing 2	NOD2;nucleotide binding oligomerization domain containing 2;ACUG;BLAU;BLAUS;CARD15;CD;CLR16.3;IBD1;NLRC2;NOD2B;PSORAS1;YAOS;nucleotide-binding oligomerization domain-containing protein 2;NLR family, CARD domain containing 2;NOD-like receptor C2;caspase recruitment domain family, member 15;caspase recruitment domain protein 15;caspase recruitment domain-containing protein 15;inflammatory bowel dis…	FALSE	2983
15479669
15307167	3659	T.0.015810	T.0.015810	IRF1	interferon regulatory factor 1	IRF1;interferon regulatory factor 1;IRF-I;interferon regulatory factor I;IRF-1;MAR;interferon regulatory factor 1 isoform +I9;interferon regulatory factor 1 isoform d78;interferon regulatory factor 1 isoform d9,10+;interferon regulatory factor 1 isoform delta4;interferon regulatory factor 1 isoform delta7	FALSE	2433
15307167	10068	T.0.010505	T.0.010505	IL18BP	interleukin 18 binding protein	IL18BP;interleukin 18 binding protein;IL-18 binding protein;IL-18-BP;IL18BPa;interleukin-18-binding protein;IL-18BP;MC51L-53L-54L homolog gene product;tadekinig-alfa;INTERLEUKIN 18-BINDING PROTEIN;IL18BPa IL18BPb;IL18BPc	FALSE	388
15307167	3606	T.0.016079	T.0.016079	IL18	interleukin 18	IL18;interleukin 18;interleukin 1gamma;IL 1gamma;IGIF;IL-18;IL-1g;IL1F4;interleukin-18;IFN-gamma-inducing factor;IL-1 gamma;iboctadekin;interleukin 18 (interferon-gamma-inducing factor);interleukin-1 gamma;INTERFERON-GAMMA-INDUCING FACTOR	FALSE	9193
15307167	3458	T.0.016259	T.0.016259	IFNG	interferon gamma	IFNG;interferon gamma;IMMUNE IFN;Interferongamma;IFNgamma;gammainterferon;gamma interferon;IFG;IFI;IFN-gamma;immune interferon;INTERFERON, GAMMA;IFN, IMMUNE	FALSE	113108
15201580	5265	T.0.009640	T.0.009640	SERPINA1	serpin family A member 1	SERPINA1;serpin family A member 1;alpha1-antiproteinase;alpha1-antiprotease;alpha1-antitrypsin;SERPIN-A1;A1A;A1AT;AAT;PI;PI1;PRO2275;alpha1AT;nNIF;alpha-1-antitrypsin;alpha-1 antitrypsin;alpha-1 protease inhibitor;alpha-1-antiproteinase;alpha-1-antitrypsin null;alpha-1-antitrypsin short transcript variant 1C4;alpha-1-antitrypsin short transcript variant 1C5;protease inhibitor 1 (anti-elastase), a…	FALSE	8997
15201580	3507	T.0.003032	T.0.003032	IGHM	immunoglobulin heavy constant mu	IGHM;immunoglobulin heavy constant mu;immunoglobulin m;immunoglobulin mu;mu immunoglobulin;Ig mu;AGM1;MU;VH;constant region of heavy chain of IgM;immunoglobulin mu chain;IMMUNOGLOBULIN HEAVY CHAIN CONSTANT REGION MU;IMMUNOGLOBULIN HEAVY CHAIN MU CONSTANT REGION;IgM HEAVY CHAIN CONSTANT REGION	FALSE	27893
15194658	958	T.0.007523	T.0.007523	CD40	CD40 molecule	CD40;CD40 molecule;Bp50;CDW40;TNFRSF5;p50;tumor necrosis factor receptor superfamily member 5;B cell surface antigen CD40;B cell-associated molecule;CD40 molecule, TNF receptor superfamily member 5;CD40L receptor;CD40 ANTIGEN;B CELL-ASSOCIATED MOLECULE CD40;TUMOR NECROSIS FACTOR RECEPTOR SUPERFAMILY, MEMBER 5	FALSE	13905
15194658	959	T.0.014288	T.0.014288	CD40LG	CD40 ligand	CD40LG;CD40 ligand;CD154;CD40L;HIGM1;IGM;IMD3;T-BAM;TNFSF5;TRAP;gp39;hCD40L;CD40 antigen ligand;CD40-L;T-B cell-activating molecule;T-cell antigen Gp39;TNF-related activation protein;tumor necrosis factor (ligand) superfamily member 5;TUMOR NECROSIS FACTOR LIGAND SUPERFAMILY, MEMBER 5	FALSE	8381
15168833	10392	T.0.005322	T.0.005322	NOD1	nucleotide binding oligomerization domain containing 1	NOD1;nucleotide binding oligomerization domain containing 1;CARD4;CLR7.1;NLRC1;nucleotide-binding oligomerization domain-containing protein 1;NLR family, CARD domain containing 1;caspase recruitment domain family, member 4;caspase recruitment domain-containing protein 4;nucleotide-binding oligomerization domain, leucine rich repeat and CARD domain containing 1;NUCLEOTIDE-BINDING OLIGOMERIZATION D…	FALSE	916
15168833	64127	T.0.002283	T.0.002283	NOD2	nucleotide binding oligomerization domain containing 2	NOD2;nucleotide binding oligomerization domain containing 2;ACUG;BLAU;BLAUS;CARD15;CD;CLR16.3;IBD1;NLRC2;NOD2B;PSORAS1;YAOS;nucleotide-binding oligomerization domain-containing protein 2;NLR family, CARD domain containing 2;NOD-like receptor C2;caspase recruitment domain family, member 15;caspase recruitment domain protein 15;caspase recruitment domain-containing protein 15;inflammatory bowel dis…	FALSE	2983
15168827
15168825
15168817
15158604
15147574	23643	T.0.014470	T.0.014470	LY96	lymphocyte antigen 96	LY96;lymphocyte antigen 96;MD-2 protein;ESOP-1;MD-2;MD2;ly-96;myeloid differentiation protein-2;protein MD-2;MD2 PROTEIN	FALSE	660
15147574	4792	T.0.015883	T.0.015883	NFKBIA	NFKB inhibitor alpha	NFKBIA;NFKB inhibitor alpha;NFkappaB inhibitor alpha;NF-kappaB inhibitor alpha;IkBalpha;I-KAPPAB-ALPHA;I-KAPPA-BALPHA;I kappaB alpha;IkappaB alpha;I kappaBalpha;IKBA;MAD-3;NFKBI;NF-kappa-B inhibitor alpha;I-kappa-B-alpha;IkappaBalpha;ikB-alpha;major histocompatibility complex enhancer-binding protein MAD3;nuclear factor of kappa light chain gene enhancer in B-cells;nuclear factor of kappa light p…	FALSE	11495
15147574	4790	T.0.016113	T.0.016113	NFKB1	nuclear factor kappa B subunit 1	NFKB1;nuclear factor kappa B subunit 1;NFkappa-B;NFKB-1;NFKAPPAB1;NF-KAPPAB1;NF-KAPPA-B1;NFKAPPAB-1;NF-KAPPAB-1;CVID12;EBP-1;KBF1;NF-kB1;NF-kappa-B;NF-kappaB;NFKB-p105;NFKB-p50;NFkappaB;p105;p50;nuclear factor NF-kappa-B p105 subunit;DNA-binding factor KBF1;NF-kappabeta;nuclear factor NF-kappa-B p50 subunit;nuclear factor kappa-B DNA binding subunit;nuclear factor of kappa light polypeptide gene …	FALSE	85347
15147574	3576	T.0.014156	T.0.014156	CXCL8	C-X-C motif chemokine ligand 8	CXCL8;C-X-C motif chemokine ligand 8;interelukin8;GCP-1;GCP1;IL8;LECT;LUCT;LYNAP;MDNCF;MONAP;NAF;NAP-1;NAP1;interleukin-8;T-cell chemotactic factor;alveolar macrophage chemotactic factor I;beta endothelial cell-derived neutrophil activating peptide;beta-thromboglobulin-like protein;chemokine (C-X-C motif) ligand 8;emoctakin;granulocyte chemotactic protein 1;interleukin 8;lung giant cell carcinoma…	FALSE	25865
15147574	5970	T.0.015037	T.0.015037	RELA	RELA proto-oncogene, NF-kB subunit	RELA;RELA proto-oncogene, NF-kB subunit;NFKB3;p65;transcription factor p65;NF-kappa-B p65delta3;NF-kappa-B transcription factor p65;nuclear factor NF-kappa-B p65 subunit;nuclear factor of kappa light polypeptide gene enhancer in B-cells 3;v-rel avian reticuloendotheliosis viral oncogene homolog A;v-rel reticuloendotheliosis viral oncogene homolog A;NUCLEAR FACTOR KAPPA-B, SUBUNIT 3;TRANSCRIPTION …	FALSE	7500
15147574	7099	T.0.003528	T.0.003528	TLR4	toll like receptor 4	TLR4;toll like receptor 4;ARMD10;CD284;TLR-4;TOLL;toll-like receptor 4;hToll;homolog of Drosophila toll;TOLL, DROSOPHILA, HOMOLOG OF;TOLL ENDOTOXIN HYPORESPONSIVENESS	FALSE	19038
15095125	64127	T.0.002283	T.0.002283	NOD2	nucleotide binding oligomerization domain containing 2	NOD2;nucleotide binding oligomerization domain containing 2;ACUG;BLAU;BLAUS;CARD15;CD;CLR16.3;IBD1;NLRC2;NOD2B;PSORAS1;YAOS;nucleotide-binding oligomerization domain-containing protein 2;NLR family, CARD domain containing 2;NOD-like receptor C2;caspase recruitment domain family, member 15;caspase recruitment domain protein 15;caspase recruitment domain-containing protein 15;inflammatory bowel dis…	FALSE	2983
15095125	1670	T.0.014654	T.0.014654	DEFA5	defensin alpha 5	DEFA5;defensin alpha 5;DEF5;HD-5;defensin-5;HD5(20-94);defensin, alpha 5, Paneth cell-specific;defensin, alpha 5, preproprotein;DEFENSIN, ALPHA, 5;DEFENSIN 5	FALSE	384
15067315	4055	T.0.000762	T.0.000762	LTBR	lymphotoxin beta receptor	LTBR;lymphotoxin beta receptor;LTbetaR;LT-betaR;CD18;D12S370;LT-BETA-R;TNF-R-III;TNFCR;TNFR-RP;TNFR2-RP;TNFR3;TNFRSF3;tumor necrosis factor receptor superfamily member 3;lymphotoxin B receptor;lymphotoxin beta receptor (TNFR superfamily, member 3);tumor necrosis factor C receptor;tumor necrosis factor receptor 2-related protein;tumor necrosis factor receptor type III;LYMPHOTOXIN-BETA RECEPTOR	FALSE	692
15067315	718	T.0.009003	T.0.009003	C3	complement C3	C3;complement C3;AHUS5;ARMD9;ASP;C3a;C3b;CPAMD1;HEL-S-62p;C3 and PZP-like alpha-2-macroglobulin domain-containing protein 1;C3a anaphylatoxin;acylation-stimulating protein cleavage product;complement component 3;complement component C3a;complement component C3b;epididymis secretory sperm binding protein Li 62p;prepro-C3;C3 C3a;C3c;C3d;ACYLATION-STIMULATING PROTEIN;INCLUDED;COMPLEMENT COMPONENT 3 …	FALSE	12497
15067315	7124	T.0.006877	T.0.006877	TNF	tumor necrosis factor	TNF;tumor necrosis factor;monocyte-derived TNF;macrophage-derived TNF;TNFalpha;ALPHA TUMOR NECROSIS FACTOR;DIF;TNF-alpha;TNFA;TNFSF2;TNLG1F;APC1 protein;TNF, macrophage-derived;TNF, monocyte-derived;TNF-a;cachectin;tumor necrosis factor ligand 1F;tumor necrosis factor ligand superfamily member 2;tumor necrosis factor-alpha;TUMOR NECROSIS FACTOR, ALPHA	FALSE	185710
15067315	4050	T.0.016447	T.0.016447	LTB	lymphotoxin beta	LTB;lymphotoxin beta;LTbeta;lynphotoxinbeta;lynphotoxin b;LTB protein;LTB gene;TNFC;TNFSF3;TNLG1C;p33;lymphotoxin-beta;LT-beta;TNF superfamily member 3;TNF-C;lymphotoxin beta (TNF superfamily, member 3);tumor necrosis factor C;tumor necrosis factor ligand 1C;tumor necrosis factor ligand superfamily member 3	FALSE	964
15067315	60498	T.0.043828	T.0.043828	IGAN1	IgA nephropathy	IGAN1;IgA nephropathy;IGAN;IgA NEPHROPATHY 1;NEPHRITIS, IgA TYPE;BERGER DISEASE	FALSE	5211
15067315	8740	T.0.001939	T.0.001939	TNFSF14	TNF superfamily member 14	TNFSF14;TNF superfamily member 14;TNFSF-14;CD258;HVEML;LIGHT;LTg;tumor necrosis factor ligand superfamily member 14;herpesvirus entry mediator ligand;tumor necrosis factor (ligand) superfamily, member 14;tumor necrosis factor ligand 1D;tumor necrosis factor superfamily member 14;TUMOR NECROSIS FACTOR LIGAND SUPERFAMILY, MEMBER 14	FALSE	358
15030308	4277	T.0.005931	T.0.005931	MICB	MHC class I polypeptide-related sequence B	MICB;MHC class I polypeptide-related sequence B;PERB11.2;MHC class I chain-related protein B;MHC class I mic-B antigen;MHC class I-like molecule PERB11.2-IMX;stress inducible class I homolog;MAJOR HISTOCOMPATIBILITY COMPLEX CLASS I CHAIN-RELATED GENE B	FALSE	506
15030308	100507436	T.0.093246	T.0.093246	MICA	MHC class I polypeptide-related sequence A	MICA;MHC class I polypeptide-related sequence A;MICA protein;MICA gene;MIC-A;PERB11.1;HLA class I antigen;MHC class I chain-related protein A;MHC class I related chain A;MHC class I related sequence A;stress inducible class I homolog;truncated MHC class I polypeptide-related sequence A;MAJOR HISTOCOMPATIBILITY COMPLEX CLASS I CHAIN-RELATED GENE A	FALSE	1110
15030306
15008983	3493	T.0.041036	T.0.041036	IGHA1	immunoglobulin heavy constant alpha 1	IGHA1;immunoglobulin heavy constant alpha 1;IgAI;IgA1;immunoglobulin alpha 1;immunoglobulin heavy chain constant region alpha 1;IgA CONSTANT HEAVY CHAIN 1;IMMUNOGLOBULIN Am1	FALSE	1193
15008983	3494	T.0.041037	T.0.041037	IGHA2	immunoglobulin heavy constant alpha 2 (A2m marker)	IGHA2;immunoglobulin heavy constant alpha 2 (A2m marker);IgA2;constant region of heavy chain of IgA2;immunoglobulin alpha 2 (A2M marker);IgA CONSTANT HEAVY CHAIN 2;IMMUNOGLOBULIN Am2	FALSE	451
14977599	3586	T.0.005303	T.0.005303	IL10	interleukin 10	IL10;interleukin 10;interleukin10;interleukin X;IL-X;CSIF;GVHDS;IL-10;IL10A;TGIF;interleukin-10;T-cell growth inhibitory factor;cytokine synthesis inhibitory factor	FALSE	55456
14977599	6869	T.0.000515	T.0.000515	TACR1	tachykinin receptor 1	TACR1;tachykinin receptor 1;nk1 receptor;neurokinin1 receptor;NK1R;NKIR;SPR;TAC1R;substance-P receptor;NK-1 receptor;NK-1R;tachykinin receptor 1 (substance P receptor neurokinin-1 receptor);NEUROKININ 1 RECEPTOR;SUBSTANCE P RECEPTOR	FALSE	4825
14977599	6863	T.0.007517	T.0.007517	TAC1	tachykinin precursor 1	TAC1;tachykinin precursor 1;neurokininA;neurokinin2;neurokinin1;Hs.2563;NK2;NKNA;NPK;TAC2;protachykinin-1;PPT;neurokinin 1;neurokinin 2;neurokinin A;neurokinin alpha;neuromedin L;neuropeptide K;neuropeptide gamma;preprotachykinin;protachykinin;substance K;substance P;tachykinin 2;tachykinin, precursor 1 (substance K, substance P, neurokinin 1, neurokinin 2, neuromedin L, neurokinin alpha, neurope…	FALSE	20333
14977599	3458	T.0.016259	T.0.016259	IFNG	interferon gamma	IFNG;interferon gamma;IMMUNE IFN;Interferongamma;IFNgamma;gammainterferon;gamma interferon;IFG;IFI;IFN-gamma;immune interferon;INTERFERON, GAMMA;IFN, IMMUNE	FALSE	113108
14977599	255061	T.0.018209	T.0.018209	TAC4	tachykinin 4	TAC4;tachykinin 4;hemokinin 1;EK;HK-1;HK1;PPT-C;tachykinin-4;endokinin;preprotachykinin-C;tachykinin 4 (hemokinin);PREPROTACHYKININ C;PPTC HEMOKININ 1	FALSE	237
14684582	3501	T.0.041043	T.0.041043	IGHG2	immunoglobulin heavy constant gamma 2 (G2m marker)	IGHG2;immunoglobulin heavy constant gamma 2 (G2m marker);IGG2;Constant region of heavy chain of IgG2;immunoglobulin gamma 2 (Gm marker);immunoglobulin heavy constant gamma 2 (Gm marker);IMMUNOGLOBULIN Gm2	FALSE	3540
14684582	3500	T.0.009729	T.0.009729	IGHG1	immunoglobulin heavy constant gamma 1 (G1m marker)	IGHG1;immunoglobulin heavy constant gamma 1 (G1m marker);IGG1;immunoglobulin gamma1;Ig gamma 1;immunoglobulin gamma 1;Iggamma1;constant region of heavy chain of IgG1;immunoglobulin gamma 1 (Gm marker);IgG HEAVY CHAIN LOCUS;IMMUNOGLOBULIN Gm1 IGHG1/CCND1 FUSION GENE;IGHG1/LHX4 FUSION GENE	FALSE	15282
14684579	308	T.0.009731	T.0.009731	ANXA5	annexin A5	ANXA5;annexin A5;annexin-V;ANX-V;ANX-5;ANX5;ENX2;HEL-S-7;PP4;RPRGL3;CBP-I;PAP-I;VAC-alpha;anchorin CII;annexin V;annexin-5;calphobindin I;endonexin II;epididymis secretory protein Li 7;lipocortin V;placental anticoagulant protein 4;placental anticoagulant protein I;thromboplastin inhibitor;vascular anticoagulant-alpha;PLACENTAL PROTEIN 4	FALSE	16404
14684579	836	T.0.014844	T.0.014844	CASP3	caspase 3	CASP3;caspase 3;CPP32;CPP32B;SCA-1;caspase-3;CASP-3;CPP-32;PARP cleavage protease;SREBP cleavage activity 1;apopain;caspase 3, apoptosis-related cysteine peptidase;caspase 3, apoptosis-related cysteine protease;cysteine protease CPP32;procaspase3;protein Yama	FALSE	57167
14684579	356	T.0.005637	T.0.005637	FASLG	Fas ligand	FASLG;Fas ligand;MEMBER 6 TUMOR NECROSIS FACTOR LIGAND SUPERFAMILY;member 6 tumor necrosis factor (ligand) superfamily;FAS protein;ALPS1B;APT1LG1;APTL;CD178;CD95-L;CD95L;FASL;TNFSF6;TNLG1A;tumor necrosis factor ligand superfamily member 6;CD95 ligand;Fas ligand (TNF superfamily, member 6);apoptosis (APO-1) antigen ligand 1;apoptosis antigen ligand;fas antigen ligand;mutant tumor necrosis factor f…	FALSE	13133
14684579	7124	T.0.006877	T.0.006877	TNF	tumor necrosis factor	TNF;tumor necrosis factor;monocyte-derived TNF;macrophage-derived TNF;TNFalpha;ALPHA TUMOR NECROSIS FACTOR;DIF;TNF-alpha;TNFA;TNFSF2;TNLG1F;APC1 protein;TNF, macrophage-derived;TNF, monocyte-derived;TNF-a;cachectin;tumor necrosis factor ligand 1F;tumor necrosis factor ligand superfamily member 2;tumor necrosis factor-alpha;TUMOR NECROSIS FACTOR, ALPHA	FALSE	185710
14678275	3586	T.0.005303	T.0.005303	IL10	interleukin 10	IL10;interleukin 10;interleukin10;interleukin X;IL-X;CSIF;GVHDS;IL-10;IL10A;TGIF;interleukin-10;T-cell growth inhibitory factor;cytokine synthesis inhibitory factor	FALSE	55456
14678275	3695	T.0.004386	T.0.004386	ITGB7	integrin subunit beta 7	ITGB7;integrin subunit beta 7;ITGB-7;beta7 integrin;beta 7 integrin;integrin beta7;BETA-7 INTEGRIN;integrin beta-7;gut homing receptor beta subunit;integrin beta 7 subunit;INTEGRIN, BETA-7	FALSE	540
14585199	3627	T.0.006240	T.0.006240	CXCL10	C-X-C motif chemokine ligand 10	CXCL10;C-X-C motif chemokine ligand 10;gammaIP 10;chemokine ligand 10;CXCL-10;C7;IFI10;INP10;IP-10;SCYB10;crg-2;gIP-10;mob-1;C-X-C motif chemokine 10;10 kDa interferon gamma-induced protein;chemokine (C-X-C motif) ligand 10;gamma IP10;interferon-inducible cytokine IP-10;protein 10 from interferon (gamma)-induced cell line;small inducible cytokine subfamily B (Cys-X-Cys), member 10;small-inducible…	FALSE	7403
14585199	6373	T.0.000242	T.0.000242	CXCL11	C-X-C motif chemokine ligand 11	CXCL11;C-X-C motif chemokine ligand 11;chemokine ligand 11;CXCL-11;BetaR1;H174;I-TAC;IP-9;IP9;SCYB11;SCYB9B;b-R1;C-X-C motif chemokine 11;beta-R1;chemokine (C-X-C motif) ligand 11;interferon gamma-inducible protein 9;interferon-inducible T-cell alpha chemoattractant;small inducible cytokine B11;small inducible cytokine subfamily B (Cys-X-Cys), member 11;small inducible cytokine subfamily B (Cys-X…	FALSE	1302
14585199	940	T.0.005563	T.0.005563	CD28	CD28 molecule	CD28;CD28 molecule;Tp44;T-cell-specific surface glycoprotein CD28;CD28 antigen;ANTIGEN CD28;T-CELL ANTIGEN CD28	FALSE	10441
14585199	2833	T.0.005526	T.0.005526	CXCR3	C-X-C motif chemokine receptor 3	CXCR3;C-X-C motif chemokine receptor 3;CD182;CD183;CKR-L2;CMKAR3;GPR9;IP10-R;Mig-R;MigR;C-X-C chemokine receptor type 3;G protein-coupled receptor 9;IP-10 receptor;Mig receptor;chemokine (C-X-C motif) receptor 3;chemokine receptor 3;interferon-inducible protein 10 receptor;CHEMOKINE, CXC MOTIF, RECEPTOR 3;CD183 ANTIGEN	FALSE	3039
14585199	3458	T.0.016259	T.0.016259	IFNG	interferon gamma	IFNG;interferon gamma;IMMUNE IFN;Interferongamma;IFNgamma;gammainterferon;gamma interferon;IFG;IFI;IFN-gamma;immune interferon;INTERFERON, GAMMA;IFN, IMMUNE	FALSE	113108
14503689
12952911	27178	T.0.003850	T.0.003850	IL37	interleukin 37	IL37;interleukin 37;FIL1zeta;FIL1;FIL1(ZETA);FIL1Z;IL-1F7;IL-1H;IL-1H4;IL-1RP1;IL-37;IL1F7;IL1H4;IL1RP1;interleukin-37;FIL1 zeta;IL-1 zeta;IL-1F7b (IL-1H4, IL-1H, IL-1RP1);IL-1X protein;IL1F7 (canonical product IL-1F7b);interleukin 1 family member 7;interleukin 1, zeta;interleukin-1 homolog 4;interleukin-1 superfamily z;interleukin-1-related protein;interleukin-23;INTERLEUKIN 1 FAMILY, MEMBER 7;F…	FALSE	2843
12952911	51561	T.0.017121	T.0.017121	IL23A	interleukin 23 subunit alpha	IL23A;interleukin 23 subunit alpha;interleukin 23;IL 23alpha;IL23;IL-23;IL-23A;IL23P19;P19;SGRF;interleukin-23 subunit alpha;IL-23 subunit alpha;IL-23-A;IL-23p19;JKA3 induced upon T-cell activation;interleukin 23 p19 subunit;interleukin 23, alpha subunit p19;interleukin-23 subunit p19;interleukin-six, G-CSF related factor;INTERLEUKIN 23-ALPHA;INTERLEUKIN 23, p19 SUBUNIT	FALSE	5102
12871182	6352	T.0.006844	T.0.006844	CCL5	C-C motif chemokine ligand 5	CCL5;C-C motif chemokine ligand 5;chemokine ligand 5;CCL-5;D17S136E;RANTES;SCYA5;SIS-delta;SISd;TCP228;eoCP;C-C motif chemokine 5;T-cell specific protein p288;beta-chemokine RANTES;chemokine (C-C motif) ligand 5;eosinophil chemotactic cytokine;regulated upon activation, normally T-expressed, and presumably secreted;small inducible cytokine subfamily A (Cys-Cys), member 5;CHEMOKINE, CC MOTIF, LIGA…	FALSE	9474
12871182	6375	T.0.010314	T.0.010314	XCL1	X-C motif chemokine ligand 1	XCL1;X-C motif chemokine ligand 1;XCL-1;ATAC;LPTN;LTN;SCM-1;SCM-1a;SCM1;SCM1A;SCYC1;lymphotactin;SCM-1-alpha;XC chemokine ligand 1;c motif chemokine 1;chemokine (C motif) ligand 1;cytokine SCM-1;lymphotaxin;single cysteine motif 1a;small inducible cytokine subfamily C, member 1 (lymphotactin);small-inducible cytokine C1;CHEMOKINE, C MOTIF, LIGAND 1;SMALL INDUCIBLE CYTOKINE SUBFAMILY C, MEMBER 1;S…	FALSE	488
12871182	101928483	T.0.102075	T.0.102075	NALT1	NOTCH1 associated lncRNA in T cell acute lymphoblastic leukemia 1	NALT1;NOTCH1 associated lncRNA in T cell acute lymphoblastic leukemia 1;LINC01573;MIR4674HG;NALT;TCONS_l2_00029132;MIR4674 host gene (non-protein coding);MIR4674HG, LINC01573;NOTCH1 associated long non-coding RNA in pediatric T-ALL;long intergenic non-protein coding RNA 1573	FALSE	280
12871182	9560	T.0.042387	T.0.042387	CCL4L2	C-C motif chemokine ligand 4 like 2	CCL4L2;C-C motif chemokine ligand 4 like 2;AT744.2;CCL4L;SCYA4L;SCYQ4L2;C-C motif chemokine 4-like;MIP-1-beta;chemokine (C-C motif) ligand 4-like 2;macrophage inflammatory protein 1-beta;macrophage inflammatory protein-1b2;monocyte adherence-induced protein 5-alpha;small inducible cytokine A4-like;CHEMOKINE, CC MOTIF, LIGAND 4-LIKE 2	FALSE	441
12871182	6351	T.0.015079	T.0.015079	CCL4	C-C motif chemokine ligand 4	CCL4;C-C motif chemokine ligand 4;MIP1beta;MIP-1beta;Macrophage inflammatory protein 1beta;CCL4 protein;CCL4 gene;ACT2;AT744.1;G-26;HC21;LAG-1;LAG1;MIP-1-beta;MIP1B;MIP1B1;SCYA2;SCYA4;C-C motif chemokine 4;G-26 T-lymphocyte-secreted protein;MIP-1-beta(1-69);PAT 744;SIS-gamma;T-cell activation protein 2;chemokine (C-C motif) ligand 4;lymphocyte activation gene 1 protein;macrophage inflammatory pro…	FALSE	3173
12847237	3559	T.0.004220	T.0.004220	IL2RA	interleukin 2 receptor subunit alpha	IL2RA;interleukin 2 receptor subunit alpha;il-2 receptor alpha;il2 receptor alpha;IL-2-RAlpha;IL-2R-Alpha;IL2-RAlpha;IL2-R-Alpha;IL-2-R-Alpha;IL2R-Alpha;IL-2RAlpha;IL2RAlpha;IL-2RA;alpha chain interleukin 2 receptor;CD25;IDDM10;IL2R;IMD41;TCGFR;p55;interleukin-2 receptor subunit alpha;IL-2 receptor subunit alpha;IL-2R subunit alpha;TAC antigen;interleukin 2 receptor, alpha;IL2 RECEPTOR;IL2R, ALPH…	FALSE	19043
12847237	8784	T.0.005981	T.0.005981	TNFRSF18	TNF receptor superfamily member 18	TNFRSF18;TNF receptor superfamily member 18;AITR;CD357;GITR;GITR-D;tumor necrosis factor receptor superfamily member 18;TNF receptor superfamily activation-inducible protein;activation-inducible TNFR family receptor;glucocorticoid-induced TNFR-related protein;TUMOR NECROSIS FACTOR RECEPTOR SUPERFAMILY, MEMBER 18;ACTIVATION-INDUCIBLE TNFR FAMILY MEMBER;GLUCOCORTICOID-INDUCED TNFR-RELATED GENE	FALSE	799
12847237	1493	T.0.007072	T.0.007072	CTLA4	cytotoxic T-lymphocyte associated protein 4	CTLA4;cytotoxic T-lymphocyte associated protein 4;CTL-A4;ALPS5;CD;CD152;CELIAC3;CTLA-4;GRD4;GSE;IDDM12;cytotoxic T-lymphocyte protein 4;CD152 isoform;celiac disease 3;cytotoxic T lymphocyte associated antigen 4 short spliced form;cytotoxic T-lymphocyte-associated serine esterase-4;insulin-dependent diabetes mellitus 12;ligand and transmembrane spliced cytotoxic T lymphocyte associated antigen 4;C…	FALSE	8491
12847237	3586	T.0.005303	T.0.005303	IL10	interleukin 10	IL10;interleukin 10;interleukin10;interleukin X;IL-X;CSIF;GVHDS;IL-10;IL10A;TGIF;interleukin-10;T-cell growth inhibitory factor;cytokine synthesis inhibitory factor	FALSE	55456
12847237	3558	T.0.016534	T.0.016534	IL2	interleukin 2	IL2;interleukin 2;interleukinII;interleukin II;IL II;interleukin2;IL-2;TCGF;lymphokine;interleukin-2;T cell growth factor;aldesleukin;involved in regulation of T-cell clonal expansion;T-CELL GROWTH FACTOR	FALSE	66808
12816994	10803	T.0.006280	T.0.006280	CCR9	C-C motif chemokine receptor 9	CCR9;C-C motif chemokine receptor 9;c-c chemokine receptor 9;cc chemokine receptor 9;CC-CKR-9;CDw199;GPR-9-6;GPR28;C-C chemokine receptor type 9;G protein-coupled receptor 28;chemokine (C-C motif) receptor 9;CHEMOKINE, CC MOTIF, RECEPTOR 9	FALSE	542
12816994	930	T.0.016952	T.0.016952	CD19	CD19 molecule	CD19;CD19 molecule;LEU-12;B4;CVID3;B-lymphocyte antigen CD19;B-lymphocyte surface antigen B4;T-cell surface antigen Leu-12;differentiation antigen CD19;CD19 ANTIGEN	FALSE	9665
12816994	3586	T.0.005303	T.0.005303	IL10	interleukin 10	IL10;interleukin 10;interleukin10;interleukin X;IL-X;CSIF;GVHDS;IL-10;IL10A;TGIF;interleukin-10;T-cell growth inhibitory factor;cytokine synthesis inhibitory factor	FALSE	55456
12816994	3558	T.0.016534	T.0.016534	IL2	interleukin 2	IL2;interleukin 2;interleukinII;interleukin II;IL II;interleukin2;IL-2;TCGF;lymphokine;interleukin-2;T cell growth factor;aldesleukin;involved in regulation of T-cell clonal expansion;T-CELL GROWTH FACTOR	FALSE	66808
12816994	914	T.0.016486	T.0.016486	CD2	CD2 molecule	CD2;CD2 molecule;LFA-2;SRBC;T11;T-cell surface antigen CD2;CD2 antigen (p50), sheep red blood cell receptor;LFA-3 receptor;T-cell surface antigen T11/Leu-5;erythrocyte receptor;lymphocyte-function antigen-2;rosette receptor;T-LYMPHOCYTE SURFACE CD2 ANTIGEN;SHEEP ERYTHROCYTE RECEPTOR	FALSE	9221
12816994	959	T.0.014288	T.0.014288	CD40LG	CD40 ligand	CD40LG;CD40 ligand;CD154;CD40L;HIGM1;IGM;IMD3;T-BAM;TNFSF5;TRAP;gp39;hCD40L;CD40 antigen ligand;CD40-L;T-B cell-activating molecule;T-cell antigen Gp39;TNF-related activation protein;tumor necrosis factor (ligand) superfamily member 5;TUMOR NECROSIS FACTOR LIGAND SUPERFAMILY, MEMBER 5	FALSE	8381
12816994	6370	T.0.013499	T.0.013499	CCL25	C-C motif chemokine ligand 25	CCL25;C-C motif chemokine ligand 25;CKbeta-15;CCL-25;Ckb15;SCYA25;TECK;C-C motif chemokine 25;Ck beta-15;TECKvar;chemokine (C-C motif) ligand 25;chemokine TECK;small inducible cytokine subfamily A (Cys-Cys), member 25;small-inducible cytokine A25;thymus expressed chemokine;CHEMOKINE, CC MOTIF, LIGAND 25;SMALL INDUCIBLE CYTOKINE SUBFAMILY A, MEMBER 25;THYMUS-EXPRESSED CHEMOKINE	FALSE	350
12816994	3458	T.0.016259	T.0.016259	IFNG	interferon gamma	IFNG;interferon gamma;IMMUNE IFN;Interferongamma;IFNgamma;gammainterferon;gamma interferon;IFG;IFI;IFN-gamma;immune interferon;INTERFERON, GAMMA;IFN, IMMUNE	FALSE	113108
12755368
12615922	6774	T.0.010356	T.0.010356	STAT3	signal transducer and activator of transcription 3	STAT3;signal transducer and activator of transcription 3;STAT-3;ADMIO;ADMIO1;APRF;HIES;DNA-binding protein APRF;acute-phase response factor	FALSE	19892
12615922	9021	T.0.011138	T.0.011138	SOCS3	suppressor of cytokine signaling 3	SOCS3;suppressor of cytokine signaling 3;ATOD4;CIS3;Cish3;SOCS-3;SSI-3;SSI3;STAT-induced STAT inhibitor 3;cytokine-inducible SH2 protein 3	FALSE	2969
12615922	6775	T.0.015809	T.0.015809	STAT4	signal transducer and activator of transcription 4	STAT4;signal transducer and activator of transcription 4;STAT-4;SLEB11;signal transducer and activator of transcription 4 variant 3;STAT4 RHEUMATOID ARTHRITIS, ASSOCIATION WITH SUSCEPTIBILITY TO;SYSTEMIC SCLEROSIS, SUSCEPTIBILITY TO CREST SYNDROME	FALSE	1441
12524915	7124	T.0.006877	T.0.006877	TNF	tumor necrosis factor	TNF;tumor necrosis factor;monocyte-derived TNF;macrophage-derived TNF;TNFalpha;ALPHA TUMOR NECROSIS FACTOR;DIF;TNF-alpha;TNFA;TNFSF2;TNLG1F;APC1 protein;TNF, macrophage-derived;TNF, monocyte-derived;TNF-a;cachectin;tumor necrosis factor ligand 1F;tumor necrosis factor ligand superfamily member 2;tumor necrosis factor-alpha;TUMOR NECROSIS FACTOR, ALPHA	FALSE	185710
12473306	64127	T.0.002283	T.0.002283	NOD2	nucleotide binding oligomerization domain containing 2	NOD2;nucleotide binding oligomerization domain containing 2;ACUG;BLAU;BLAUS;CARD15;CD;CLR16.3;IBD1;NLRC2;NOD2B;PSORAS1;YAOS;nucleotide-binding oligomerization domain-containing protein 2;NLR family, CARD domain containing 2;NOD-like receptor C2;caspase recruitment domain family, member 15;caspase recruitment domain protein 15;caspase recruitment domain-containing protein 15;inflammatory bowel dis…	FALSE	2983
12473299
12473298
12452934	1392	T.0.014962	T.0.014962	CRH	corticotropin releasing hormone	CRH;corticotropin releasing hormone;CRH deficiency;CRH protein;CRH gene;CRF;CRH1;corticoliberin;corticotropin-releasing factor;CORTICOTROPIN-RELEASING HORMONE	FALSE	12800
12452934	5443	T.0.005158	T.0.005158	POMC	proopiomelanocortin	POMC;proopiomelanocortin;corticotropin;gammaLPH;BetaMSH;betaLPH;betaendorphin;alphaMSH;gamma melanotropin;beta melanotropin;alpha melanotropin;ACTH;CLIP;LPH;MSH;NPP;POC;pro-opiomelanocortin;adrenocorticotropic hormone;adrenocorticotropin;alpha-MSH;alpha-melanocyte-stimulating hormone;beta-LPH;beta-MSH;beta-endorphin;beta-melanocyte-stimulating hormone;corticotropin-like intermediary peptide;corti…	FALSE	45942
12213571
12182739	64127	T.0.002283	T.0.002283	NOD2	nucleotide binding oligomerization domain containing 2	NOD2;nucleotide binding oligomerization domain containing 2;ACUG;BLAU;BLAUS;CARD15;CD;CLR16.3;IBD1;NLRC2;NOD2B;PSORAS1;YAOS;nucleotide-binding oligomerization domain-containing protein 2;NLR family, CARD domain containing 2;NOD-like receptor C2;caspase recruitment domain family, member 15;caspase recruitment domain protein 15;caspase recruitment domain-containing protein 15;inflammatory bowel dis…	FALSE	2983
12171942	30009	T.0.008080	T.0.008080	TBX21	T-box 21	TBX21;T-box 21;TBX-21;tbox-21;t-box21;T-PET;T-bet;TBET;TBLYM;T-box transcription factor TBX21;T-box expressed in T cells;T-box protein 21;T-cell-specific T-box transcription factor T-bet;transcription factor TBLYM	FALSE	2811
12171942	3458	T.0.016259	T.0.016259	IFNG	interferon gamma	IFNG;interferon gamma;IMMUNE IFN;Interferongamma;IFNgamma;gammainterferon;gamma interferon;IFG;IFI;IFN-gamma;immune interferon;INTERFERON, GAMMA;IFN, IMMUNE	FALSE	113108
12109591	4790	T.0.016113	T.0.016113	NFKB1	nuclear factor kappa B subunit 1	NFKB1;nuclear factor kappa B subunit 1;NFkappa-B;NFKB-1;NFKAPPAB1;NF-KAPPAB1;NF-KAPPA-B1;NFKAPPAB-1;NF-KAPPAB-1;CVID12;EBP-1;KBF1;NF-kB1;NF-kappa-B;NF-kappaB;NFKB-p105;NFKB-p50;NFkappaB;p105;p50;nuclear factor NF-kappa-B p105 subunit;DNA-binding factor KBF1;NF-kappabeta;nuclear factor NF-kappa-B p50 subunit;nuclear factor kappa-B DNA binding subunit;nuclear factor of kappa light polypeptide gene …	FALSE	85347
12109591	4843	T.0.005307	T.0.005307	NOS2	nitric oxide synthase 2	NOS2;nitric oxide synthase 2;nitric oxide synthase ii;NOS-II;NOSII;NOS-2;type 2 NOS;NOS type 2;type II NOS;NOS-2A;macrophage nitric oxide synthase;INDUCIBLE NITRIC OXIDE SYNTHASE;HEP-NOS;INOS;NOS;NOS2A;nitric oxide synthase, inducible;NOS, type II;hepatocyte NOS;inducible NO synthase;inducible NOS;nitric oxide synthase 2, inducible;nitric oxide synthase 2A (inducible, hepatocytes);nitric oxide sy…	FALSE	32659
12042806
12002786
11994418	30009	T.0.008080	T.0.008080	TBX21	T-box 21	TBX21;T-box 21;TBX-21;tbox-21;t-box21;T-PET;T-bet;TBET;TBLYM;T-box transcription factor TBX21;T-box expressed in T cells;T-box protein 21;T-cell-specific T-box transcription factor T-bet;transcription factor TBLYM	FALSE	2811
11994418	3565	T.0.014763	T.0.014763	IL4	interleukin 4	IL4;interleukin 4;IL IV;interleukin4;BCGF-1;BCGF1;BSF-1;BSF1;IL-4;interleukin-4;B cell growth factor 1;B_cell stimulatory factor 1;binetrakin;interleukin 4 variant 2;lymphocyte stimulatory factor 1;pitrakinra;B-CELL STIMULATORY FACTOR 1	FALSE	46397
11994418	5896	T.0.014775	T.0.014775	RAG1	recombination activating 1	RAG1;recombination activating 1;RAG-1;RNF74;V(D)J recombination-activating protein 1;RING finger protein 74;recombination activating gene 1;recombination activating protein 1;RECOMBINATION-ACTIVATING GENE 1	FALSE	3590
11994418	6402	T.0.016055	T.0.016055	SELL	selectin L	SELL;selectin L;Lselectin;CD62L;LAM1;LECAM1;LEU8;LNHR;LSEL;LYAM1;PLNHR;TQ1;L-selectin;CD62 antigen-like family member L;gp90-MEL;leukocyte surface antigen Leu-8;leukocyte-endothelial cell adhesion molecule 1;lymph node homing receptor;lymphocyte adhesion molecule 1;pln homing receptor;CD62 ANTIGEN LIGAND;CD62L IgA NEPHROPATHY, SUSCEPTIBILITY TO	FALSE	7003
11994418	6862	T.0.002528	T.0.002528	TBXT	T-box transcription factor T	TBXT;T-box transcription factor T;brachyury homolog;SAVA;T;TFT;brachyury protein;T brachyury transcription factor;T, brachyury homolog;protein T;T BRACHYURY, MOUSE, HOMOLOG OF;TRANSCRIPTION FACTOR T	FALSE	1181
11994418	3458	T.0.016259	T.0.016259	IFNG	interferon gamma	IFNG;interferon gamma;IMMUNE IFN;Interferongamma;IFNgamma;gammainterferon;gamma interferon;IFG;IFI;IFN-gamma;immune interferon;INTERFERON, GAMMA;IFN, IMMUNE	FALSE	113108
11985518	5265	T.0.009640	T.0.009640	SERPINA1	serpin family A member 1	SERPINA1;serpin family A member 1;alpha1-antiproteinase;alpha1-antiprotease;alpha1-antitrypsin;SERPIN-A1;A1A;A1AT;AAT;PI;PI1;PRO2275;alpha1AT;nNIF;alpha-1-antitrypsin;alpha-1 antitrypsin;alpha-1 protease inhibitor;alpha-1-antiproteinase;alpha-1-antitrypsin null;alpha-1-antitrypsin short transcript variant 1C4;alpha-1-antitrypsin short transcript variant 1C5;protease inhibitor 1 (anti-elastase), a…	FALSE	8997
11985518	3553	T.0.001691	T.0.001691	IL1B	interleukin 1 beta	IL1B;interleukin 1 beta;beta interleukin 1;interleukin 1beta;ILI beta;IL I beta;IL Ibeta;IL1beta;IL-1beta;interleukin Ibeta;interleukin I beta;interleukin1beta;interleukin1 beta;IL1-B;IL-1;IL1-BETA;IL1F2;interleukin-1 beta;IL-1 beta;catabolin;preinterleukin 1 beta;pro-interleukin-1-beta;INTERLEUKIN 1-BETA	FALSE	72209
11985518	3558	T.0.016534	T.0.016534	IL2	interleukin 2	IL2;interleukin 2;interleukinII;interleukin II;IL II;interleukin2;IL-2;TCGF;lymphokine;interleukin-2;T cell growth factor;aldesleukin;involved in regulation of T-cell clonal expansion;T-CELL GROWTH FACTOR	FALSE	66808
11985518	3569	T.0.016826	T.0.016826	IL6	interleukin 6	IL6;interleukin 6;IFN-beta2;interleukin6;beta-2 interferon;interferon beta2;BSF-2;BSF2;CDF;HGF;HSF;IFN-beta-2;IFNB2;IL-6;interleukin-6;B-cell differentiation factor;B-cell stimulatory factor 2;CTL differentiation factor;hybridoma growth factor;interferon beta-2;interleukin BSF-2;INTERFERON, BETA-2;HEPATOCYTE STIMULATORY FACTOR	FALSE	117012
11985518	7124	T.0.006877	T.0.006877	TNF	tumor necrosis factor	TNF;tumor necrosis factor;monocyte-derived TNF;macrophage-derived TNF;TNFalpha;ALPHA TUMOR NECROSIS FACTOR;DIF;TNF-alpha;TNFA;TNFSF2;TNLG1F;APC1 protein;TNF, macrophage-derived;TNF, monocyte-derived;TNF-a;cachectin;tumor necrosis factor ligand 1F;tumor necrosis factor ligand superfamily member 2;tumor necrosis factor-alpha;TUMOR NECROSIS FACTOR, ALPHA	FALSE	185710
11985518	3458	T.0.016259	T.0.016259	IFNG	interferon gamma	IFNG;interferon gamma;IMMUNE IFN;Interferongamma;IFNgamma;gammainterferon;gamma interferon;IFG;IFI;IFN-gamma;immune interferon;INTERFERON, GAMMA;IFN, IMMUNE	FALSE	113108
11969118
11861611
11753163
11692506
11604328
11570527	7124	T.0.006877	T.0.006877	TNF	tumor necrosis factor	TNF;tumor necrosis factor;monocyte-derived TNF;macrophage-derived TNF;TNFalpha;ALPHA TUMOR NECROSIS FACTOR;DIF;TNF-alpha;TNFA;TNFSF2;TNLG1F;APC1 protein;TNF, macrophage-derived;TNF, monocyte-derived;TNF-a;cachectin;tumor necrosis factor ligand 1F;tumor necrosis factor ligand superfamily member 2;tumor necrosis factor-alpha;TUMOR NECROSIS FACTOR, ALPHA	FALSE	185710
11570527	3500	T.0.009729	T.0.009729	IGHG1	immunoglobulin heavy constant gamma 1 (G1m marker)	IGHG1;immunoglobulin heavy constant gamma 1 (G1m marker);IGG1;immunoglobulin gamma1;Ig gamma 1;immunoglobulin gamma 1;Iggamma1;constant region of heavy chain of IgG1;immunoglobulin gamma 1 (Gm marker);IgG HEAVY CHAIN LOCUS;IMMUNOGLOBULIN Gm1 IGHG1/CCND1 FUSION GENE;IGHG1/LHX4 FUSION GENE	FALSE	15282
11570527	3458	T.0.016259	T.0.016259	IFNG	interferon gamma	IFNG;interferon gamma;IMMUNE IFN;Interferongamma;IFNgamma;gammainterferon;gamma interferon;IFG;IFI;IFN-gamma;immune interferon;INTERFERON, GAMMA;IFN, IMMUNE	FALSE	113108
11501883
11490627	7124	T.0.006877	T.0.006877	TNF	tumor necrosis factor	TNF;tumor necrosis factor;monocyte-derived TNF;macrophage-derived TNF;TNFalpha;ALPHA TUMOR NECROSIS FACTOR;DIF;TNF-alpha;TNFA;TNFSF2;TNLG1F;APC1 protein;TNF, macrophage-derived;TNF, monocyte-derived;TNF-a;cachectin;tumor necrosis factor ligand 1F;tumor necrosis factor ligand superfamily member 2;tumor necrosis factor-alpha;TUMOR NECROSIS FACTOR, ALPHA	FALSE	185710
11444474	4353	T.0.004776	T.0.004776	MPO	myeloperoxidase	MPO;myeloperoxidase	FALSE	20354
11350318
11296664	925	T.0.016246	T.0.016246	CD8A	CD8a molecule	CD8A;CD8a molecule;CD8;Leu2;MAL;p32;T-cell surface glycoprotein CD8 alpha chain;CD8 antigen, alpha polypeptide (p32);Leu2 T-lymphocyte antigen;OKT8 T-cell antigen;T cell co-receptor;T-cell antigen Leu2;T-lymphocyte differentiation antigen T8/Leu-2;T8 T-cell antigen;CD8 ANTIGEN, ALPHA POLYPEPTIDE;CD8 T-CELL ANTIGEN LEU2	FALSE	84904
11296664	912	T.0.004608	T.0.004608	CD1D	CD1d molecule	CD1D;CD1d molecule;CD1A;R3;R3G1;antigen-presenting glycoprotein CD1d;CD1D antigen, d polypeptide;HMC class I antigen-like glycoprotein CD1D;T-cell surface glycoprotein CD1d;differentiation antigen CD1-alpha-3;thymocyte antigen CD1D	FALSE	2279
11296664	567	T.0.014998	T.0.014998	B2M	beta-2-microglobulin	B2M;beta-2-microglobulin;beta2-microglobin;beta2-microglobulin;B-2M;IMD43;beta chain of MHC class I molecules;beta-2-microglobin	FALSE	10601
11286687	3570	T.0.005285	T.0.005285	IL6R	interleukin 6 receptor	IL6R;interleukin 6 receptor;IL-6-RAlpha;IL6-RAlpha;IL6-R-Alpha;IL-6-R-Alpha;IL6R-Alpha;IL-6RAlpha;IL6RAlpha;IL-6 receptor;IL6 receptor;IL6-R;IL-6R;CD126;IL-6R-1;IL-6RA;IL6Q;IL6RA;IL6RQ;gp80;interleukin-6 receptor subunit alpha;CD126 antigen;IL-6 receptor subunit alpha;IL-6R 1;membrane glycoprotein 80;INTERLEUKIN 6 RECEPTOR, ALPHA;CD126 INTERLEUKIN-6 SOLUBLE RECEPTOR, SERUM LEVEL OF	FALSE	4313
11286687	3569	T.0.016826	T.0.016826	IL6	interleukin 6	IL6;interleukin 6;IFN-beta2;interleukin6;beta-2 interferon;interferon beta2;BSF-2;BSF2;CDF;HGF;HSF;IFN-beta-2;IFNB2;IL-6;interleukin-6;B-cell differentiation factor;B-cell stimulatory factor 2;CTL differentiation factor;hybridoma growth factor;interferon beta-2;interleukin BSF-2;INTERFERON, BETA-2;HEPATOCYTE STIMULATORY FACTOR	FALSE	117012
11281192
11254665	199953	T.0.021145	T.0.021145	TMEM201	transmembrane protein 201	TMEM201;transmembrane protein 201;Ima1;NET5;SAMP1;RP13-15M17.2;spindle-associated membrane protein 1	FALSE	198
11215906
11020867	2876	T.0.015230	T.0.015230	GPX1	glutathione peroxidase 1	GPX1;glutathione peroxidase 1;GPXD;GSHPX1;GSHPx-1;cellular glutathione peroxidase;GLUTATHIONE PEROXIDASE;GPX1 GLUTATHIONE PEROXIDASE DEFICIENCY, HEMOLYTIC ANEMIA POSSIBLY DUE TO	FALSE	27494
11020867	847	T.0.015195	T.0.015195	CAT	catalase	CAT;catalase;CAT ACATALASEMIA;ACATALASIA;CATALASE DEFICIENCY	FALSE	46171
11018451
11009574
10979858	3586	T.0.005303	T.0.005303	IL10	interleukin 10	IL10;interleukin 10;interleukin10;interleukin X;IL-X;CSIF;GVHDS;IL-10;IL10A;TGIF;interleukin-10;T-cell growth inhibitory factor;cytokine synthesis inhibitory factor	FALSE	55456
10691913	3600	T.0.003923	T.0.003923	IL15	interleukin 15	IL15;interleukin 15;IL-15;interleukin-15	FALSE	5394
10691913	3586	T.0.005303	T.0.005303	IL10	interleukin 10	IL10;interleukin 10;interleukin10;interleukin X;IL-X;CSIF;GVHDS;IL-10;IL10A;TGIF;interleukin-10;T-cell growth inhibitory factor;cytokine synthesis inhibitory factor	FALSE	55456
10691913	3565	T.0.014763	T.0.014763	IL4	interleukin 4	IL4;interleukin 4;IL IV;interleukin4;BCGF-1;BCGF1;BSF-1;BSF1;IL-4;interleukin-4;B cell growth factor 1;B_cell stimulatory factor 1;binetrakin;interleukin 4 variant 2;lymphocyte stimulatory factor 1;pitrakinra;B-CELL STIMULATORY FACTOR 1	FALSE	46397
10691913	3558	T.0.016534	T.0.016534	IL2	interleukin 2	IL2;interleukin 2;interleukinII;interleukin II;IL II;interleukin2;IL-2;TCGF;lymphokine;interleukin-2;T cell growth factor;aldesleukin;involved in regulation of T-cell clonal expansion;T-CELL GROWTH FACTOR	FALSE	66808
10691913	925	T.0.016246	T.0.016246	CD8A	CD8a molecule	CD8A;CD8a molecule;CD8;Leu2;MAL;p32;T-cell surface glycoprotein CD8 alpha chain;CD8 antigen, alpha polypeptide (p32);Leu2 T-lymphocyte antigen;OKT8 T-cell antigen;T cell co-receptor;T-cell antigen Leu2;T-lymphocyte differentiation antigen T8/Leu-2;T8 T-cell antigen;CD8 ANTIGEN, ALPHA POLYPEPTIDE;CD8 T-CELL ANTIGEN LEU2	FALSE	84904
10691913	3458	T.0.016259	T.0.016259	IFNG	interferon gamma	IFNG;interferon gamma;IMMUNE IFN;Interferongamma;IFNgamma;gammainterferon;gamma interferon;IFG;IFI;IFN-gamma;immune interferon;INTERFERON, GAMMA;IFN, IMMUNE	FALSE	113108
10651932	7042	T.0.003975	T.0.003975	TGFB2	transforming growth factor beta 2	TGFB2;transforming growth factor beta 2;TFG beta2;TFG beta 2;Transforming growth factor beta2;TGFbeta2;TGF beta2;TGFbeta 2;TGF-B2;TGFB-2;BETA-2 TRANSFORMING GROWTH FACTOR;G-TSF;LDS4;TGF-beta2;transforming growth factor beta-2;BSC-1 cell growth inhibitor;cetermin;glioblastoma-derived T-cell suppressor factor;polyergin;prepro-transforming growth factor beta-2;TRANSFORMING GROWTH FACTOR, BETA-2	FALSE	3439
10645662	3565	T.0.014763	T.0.014763	IL4	interleukin 4	IL4;interleukin 4;IL IV;interleukin4;BCGF-1;BCGF1;BSF-1;BSF1;IL-4;interleukin-4;B cell growth factor 1;B_cell stimulatory factor 1;binetrakin;interleukin 4 variant 2;lymphocyte stimulatory factor 1;pitrakinra;B-CELL STIMULATORY FACTOR 1	FALSE	46397
10645662	914	T.0.016486	T.0.016486	CD2	CD2 molecule	CD2;CD2 molecule;LFA-2;SRBC;T11;T-cell surface antigen CD2;CD2 antigen (p50), sheep red blood cell receptor;LFA-3 receptor;T-cell surface antigen T11/Leu-5;erythrocyte receptor;lymphocyte-function antigen-2;rosette receptor;T-LYMPHOCYTE SURFACE CD2 ANTIGEN;SHEEP ERYTHROCYTE RECEPTOR	FALSE	9221
10645662	3567	T.0.006238	T.0.006238	IL5	interleukin 5	IL5;interleukin 5;interleukin5;EDF;IL-5;TRF;interleukin-5;B-cell differentiation factor I;T-cell replacing factor;colony-stimulating factor, eosinophil;eosinophil differentiation factor	FALSE	14265
10645662	3458	T.0.016259	T.0.016259	IFNG	interferon gamma	IFNG;interferon gamma;IMMUNE IFN;Interferongamma;IFNgamma;gammainterferon;gamma interferon;IFG;IFI;IFN-gamma;immune interferon;INTERFERON, GAMMA;IFN, IMMUNE	FALSE	113108
10632971	3586	T.0.005303	T.0.005303	IL10	interleukin 10	IL10;interleukin 10;interleukin10;interleukin X;IL-X;CSIF;GVHDS;IL-10;IL10A;TGIF;interleukin-10;T-cell growth inhibitory factor;cytokine synthesis inhibitory factor	FALSE	55456
10632971	7124	T.0.006877	T.0.006877	TNF	tumor necrosis factor	TNF;tumor necrosis factor;monocyte-derived TNF;macrophage-derived TNF;TNFalpha;ALPHA TUMOR NECROSIS FACTOR;DIF;TNF-alpha;TNFA;TNFSF2;TNLG1F;APC1 protein;TNF, macrophage-derived;TNF, monocyte-derived;TNF-a;cachectin;tumor necrosis factor ligand 1F;tumor necrosis factor ligand superfamily member 2;tumor necrosis factor-alpha;TUMOR NECROSIS FACTOR, ALPHA	FALSE	185710
10555385	7124	T.0.006877	T.0.006877	TNF	tumor necrosis factor	TNF;tumor necrosis factor;monocyte-derived TNF;macrophage-derived TNF;TNFalpha;ALPHA TUMOR NECROSIS FACTOR;DIF;TNF-alpha;TNFA;TNFSF2;TNLG1F;APC1 protein;TNF, macrophage-derived;TNF, monocyte-derived;TNF-a;cachectin;tumor necrosis factor ligand 1F;tumor necrosis factor ligand superfamily member 2;tumor necrosis factor-alpha;TUMOR NECROSIS FACTOR, ALPHA	FALSE	185710
10540183	3586	T.0.005303	T.0.005303	IL10	interleukin 10	IL10;interleukin 10;interleukin10;interleukin X;IL-X;CSIF;GVHDS;IL-10;IL10A;TGIF;interleukin-10;T-cell growth inhibitory factor;cytokine synthesis inhibitory factor	FALSE	55456
10540183	3565	T.0.014763	T.0.014763	IL4	interleukin 4	IL4;interleukin 4;IL IV;interleukin4;BCGF-1;BCGF1;BSF-1;BSF1;IL-4;interleukin-4;B cell growth factor 1;B_cell stimulatory factor 1;binetrakin;interleukin 4 variant 2;lymphocyte stimulatory factor 1;pitrakinra;B-CELL STIMULATORY FACTOR 1	FALSE	46397
10540183	3558	T.0.016534	T.0.016534	IL2	interleukin 2	IL2;interleukin 2;interleukinII;interleukin II;IL II;interleukin2;IL-2;TCGF;lymphokine;interleukin-2;T cell growth factor;aldesleukin;involved in regulation of T-cell clonal expansion;T-CELL GROWTH FACTOR	FALSE	66808
10540183	7124	T.0.006877	T.0.006877	TNF	tumor necrosis factor	TNF;tumor necrosis factor;monocyte-derived TNF;macrophage-derived TNF;TNFalpha;ALPHA TUMOR NECROSIS FACTOR;DIF;TNF-alpha;TNFA;TNFSF2;TNLG1F;APC1 protein;TNF, macrophage-derived;TNF, monocyte-derived;TNF-a;cachectin;tumor necrosis factor ligand 1F;tumor necrosis factor ligand superfamily member 2;tumor necrosis factor-alpha;TUMOR NECROSIS FACTOR, ALPHA	FALSE	185710
10540183	3458	T.0.016259	T.0.016259	IFNG	interferon gamma	IFNG;interferon gamma;IMMUNE IFN;Interferongamma;IFNgamma;gammainterferon;gamma interferon;IFG;IFI;IFN-gamma;immune interferon;INTERFERON, GAMMA;IFN, IMMUNE	FALSE	113108
10532384
10477546	3565	T.0.014763	T.0.014763	IL4	interleukin 4	IL4;interleukin 4;IL IV;interleukin4;BCGF-1;BCGF1;BSF-1;BSF1;IL-4;interleukin-4;B cell growth factor 1;B_cell stimulatory factor 1;binetrakin;interleukin 4 variant 2;lymphocyte stimulatory factor 1;pitrakinra;B-CELL STIMULATORY FACTOR 1	FALSE	46397
10477546	3569	T.0.016826	T.0.016826	IL6	interleukin 6	IL6;interleukin 6;IFN-beta2;interleukin6;beta-2 interferon;interferon beta2;BSF-2;BSF2;CDF;HGF;HSF;IFN-beta-2;IFNB2;IL-6;interleukin-6;B-cell differentiation factor;B-cell stimulatory factor 2;CTL differentiation factor;hybridoma growth factor;interferon beta-2;interleukin BSF-2;INTERFERON, BETA-2;HEPATOCYTE STIMULATORY FACTOR	FALSE	117012
10477546	3458	T.0.016259	T.0.016259	IFNG	interferon gamma	IFNG;interferon gamma;IMMUNE IFN;Interferongamma;IFNgamma;gammainterferon;gamma interferon;IFG;IFI;IFN-gamma;immune interferon;INTERFERON, GAMMA;IFN, IMMUNE	FALSE	113108
10450518
10338516	2252	T.0.035446	T.0.035446	FGF7	fibroblast growth factor 7	FGF7;fibroblast growth factor 7;HBGF-7;KGF;FGF-7;heparin-binding growth factor 7;keratinocyte growth factor	FALSE	2245
10338516	7124	T.0.006877	T.0.006877	TNF	tumor necrosis factor	TNF;tumor necrosis factor;monocyte-derived TNF;macrophage-derived TNF;TNFalpha;ALPHA TUMOR NECROSIS FACTOR;DIF;TNF-alpha;TNFA;TNFSF2;TNLG1F;APC1 protein;TNF, macrophage-derived;TNF, monocyte-derived;TNF-a;cachectin;tumor necrosis factor ligand 1F;tumor necrosis factor ligand superfamily member 2;tumor necrosis factor-alpha;TUMOR NECROSIS FACTOR, ALPHA	FALSE	185710
10338516	2255	T.0.007117	T.0.007117	FGF10	fibroblast growth factor 10	FGF10;fibroblast growth factor 10;FGF-10;keratinocyte growth factor 2;produced by fibroblasts of urinary bladder lamina propria	FALSE	1485
10338516	3458	T.0.016259	T.0.016259	IFNG	interferon gamma	IFNG;interferon gamma;IMMUNE IFN;Interferongamma;IFNgamma;gammainterferon;gamma interferon;IFG;IFI;IFN-gamma;immune interferon;INTERFERON, GAMMA;IFN, IMMUNE	FALSE	113108
10323882
10323874
10204613	3553	T.0.001691	T.0.001691	IL1B	interleukin 1 beta	IL1B;interleukin 1 beta;beta interleukin 1;interleukin 1beta;ILI beta;IL I beta;IL Ibeta;IL1beta;IL-1beta;interleukin Ibeta;interleukin I beta;interleukin1beta;interleukin1 beta;IL1-B;IL-1;IL1-BETA;IL1F2;interleukin-1 beta;IL-1 beta;catabolin;preinterleukin 1 beta;pro-interleukin-1-beta;INTERLEUKIN 1-BETA	FALSE	72209
10204613	3576	T.0.014156	T.0.014156	CXCL8	C-X-C motif chemokine ligand 8	CXCL8;C-X-C motif chemokine ligand 8;interelukin8;GCP-1;GCP1;IL8;LECT;LUCT;LYNAP;MDNCF;MONAP;NAF;NAP-1;NAP1;interleukin-8;T-cell chemotactic factor;alveolar macrophage chemotactic factor I;beta endothelial cell-derived neutrophil activating peptide;beta-thromboglobulin-like protein;chemokine (C-X-C motif) ligand 8;emoctakin;granulocyte chemotactic protein 1;interleukin 8;lung giant cell carcinoma…	FALSE	25865
10204613	3569	T.0.016826	T.0.016826	IL6	interleukin 6	IL6;interleukin 6;IFN-beta2;interleukin6;beta-2 interferon;interferon beta2;BSF-2;BSF2;CDF;HGF;HSF;IFN-beta-2;IFNB2;IL-6;interleukin-6;B-cell differentiation factor;B-cell stimulatory factor 2;CTL differentiation factor;hybridoma growth factor;interferon beta-2;interleukin BSF-2;INTERFERON, BETA-2;HEPATOCYTE STIMULATORY FACTOR	FALSE	117012
10204613	7124	T.0.006877	T.0.006877	TNF	tumor necrosis factor	TNF;tumor necrosis factor;monocyte-derived TNF;macrophage-derived TNF;TNFalpha;ALPHA TUMOR NECROSIS FACTOR;DIF;TNF-alpha;TNFA;TNFSF2;TNLG1F;APC1 protein;TNF, macrophage-derived;TNF, monocyte-derived;TNF-a;cachectin;tumor necrosis factor ligand 1F;tumor necrosis factor ligand superfamily member 2;tumor necrosis factor-alpha;TUMOR NECROSIS FACTOR, ALPHA	FALSE	185710
10065767
10029384	7124	T.0.006877	T.0.006877	TNF	tumor necrosis factor	TNF;tumor necrosis factor;monocyte-derived TNF;macrophage-derived TNF;TNFalpha;ALPHA TUMOR NECROSIS FACTOR;DIF;TNF-alpha;TNFA;TNFSF2;TNLG1F;APC1 protein;TNF, macrophage-derived;TNF, monocyte-derived;TNF-a;cachectin;tumor necrosis factor ligand 1F;tumor necrosis factor ligand superfamily member 2;tumor necrosis factor-alpha;TUMOR NECROSIS FACTOR, ALPHA	FALSE	185710
9933118	213	T.0.004980	T.0.004980	ALB	albumin	ALB;albumin;DYSALBUMINEMIC HYPERTHYROXINEMIA;ALB protein;ALB gene;HSA;PRO0883;PRO0903;PRO1341;serum albumin;ALB DYSALBUMINEMIC HYPERTHYROXINEMIA;HYPERTHYROXINEMIA, DYSALBUMINEMIC;ANALBUMINEMIA;BISALBUMINEMIA	FALSE	109776
9933118	3458	T.0.016259	T.0.016259	IFNG	interferon gamma	IFNG;interferon gamma;IMMUNE IFN;Interferongamma;IFNgamma;gammainterferon;gamma interferon;IFG;IFI;IFN-gamma;immune interferon;INTERFERON, GAMMA;IFN, IMMUNE	FALSE	113108
9928372
9918423	3676	T.0.012755	T.0.012755	ITGA4	integrin subunit alpha 4	ITGA4;integrin subunit alpha 4;alpha4 integrin;alpha 4 integrin;integrin alpha4;ALPHA-4 INTEGRIN;CD49D;IA4;integrin alpha-4;269C wild type;CD49 antigen-like family member D;VLA-4 subunit alpha;alpha 4 subunit of VLA-4 receptor;antigen CD49D, alpha-4 subunit of VLA-4 receptor;integrin alpha-IV;very late activation protein 4 receptor, alpha 4 subunit;INTEGRIN, ALPHA-4;VERY LATE ACTIVATION PROTEIN 4…	FALSE	2509
9918423	6402	T.0.016055	T.0.016055	SELL	selectin L	SELL;selectin L;Lselectin;CD62L;LAM1;LECAM1;LEU8;LNHR;LSEL;LYAM1;PLNHR;TQ1;L-selectin;CD62 antigen-like family member L;gp90-MEL;leukocyte surface antigen Leu-8;leukocyte-endothelial cell adhesion molecule 1;lymph node homing receptor;lymphocyte adhesion molecule 1;pln homing receptor;CD62 ANTIGEN LIGAND;CD62L IgA NEPHROPATHY, SUSCEPTIBILITY TO	FALSE	7003
9916113
9893358	3586	T.0.005303	T.0.005303	IL10	interleukin 10	IL10;interleukin 10;interleukin10;interleukin X;IL-X;CSIF;GVHDS;IL-10;IL10A;TGIF;interleukin-10;T-cell growth inhibitory factor;cytokine synthesis inhibitory factor	FALSE	55456
9893358	7124	T.0.006877	T.0.006877	TNF	tumor necrosis factor	TNF;tumor necrosis factor;monocyte-derived TNF;macrophage-derived TNF;TNFalpha;ALPHA TUMOR NECROSIS FACTOR;DIF;TNF-alpha;TNFA;TNFSF2;TNLG1F;APC1 protein;TNF, macrophage-derived;TNF, monocyte-derived;TNF-a;cachectin;tumor necrosis factor ligand 1F;tumor necrosis factor ligand superfamily member 2;tumor necrosis factor-alpha;TUMOR NECROSIS FACTOR, ALPHA	FALSE	185710
9893358	3458	T.0.016259	T.0.016259	IFNG	interferon gamma	IFNG;interferon gamma;IMMUNE IFN;Interferongamma;IFNgamma;gammainterferon;gamma interferon;IFG;IFI;IFN-gamma;immune interferon;INTERFERON, GAMMA;IFN, IMMUNE	FALSE	113108
9889409	6402	T.0.016055	T.0.016055	SELL	selectin L	SELL;selectin L;Lselectin;CD62L;LAM1;LECAM1;LEU8;LNHR;LSEL;LYAM1;PLNHR;TQ1;L-selectin;CD62 antigen-like family member L;gp90-MEL;leukocyte surface antigen Leu-8;leukocyte-endothelial cell adhesion molecule 1;lymph node homing receptor;lymphocyte adhesion molecule 1;pln homing receptor;CD62 ANTIGEN LIGAND;CD62L IgA NEPHROPATHY, SUSCEPTIBILITY TO	FALSE	7003
9889409	3684	T.0.004236	T.0.004236	ITGAM	integrin subunit alpha M	ITGAM;integrin subunit alpha M;ALPHA-M INTEGRIN;integrin alphaM;CR3 alpha chain;alpha M integrin;CD11B;CR3A;MAC-1;MAC1A;MO1A;SLEB6;integrin alpha-M;CD11 antigen-like family member B;CR-3 alpha chain;antigen CD11b (p170);cell surface glycoprotein MAC-1 subunit alpha;complement component 3 receptor 3 subunit;integrin, alpha M (complement component 3 receptor 3 subunit);leukocyte adhesion receptor M…	FALSE	12833
9889409	3576	T.0.014156	T.0.014156	CXCL8	C-X-C motif chemokine ligand 8	CXCL8;C-X-C motif chemokine ligand 8;interelukin8;GCP-1;GCP1;IL8;LECT;LUCT;LYNAP;MDNCF;MONAP;NAF;NAP-1;NAP1;interleukin-8;T-cell chemotactic factor;alveolar macrophage chemotactic factor I;beta endothelial cell-derived neutrophil activating peptide;beta-thromboglobulin-like protein;chemokine (C-X-C motif) ligand 8;emoctakin;granulocyte chemotactic protein 1;interleukin 8;lung giant cell carcinoma…	FALSE	25865
9889409	2919	T.0.015548	T.0.015548	CXCL1	C-X-C motif chemokine ligand 1	CXCL1;C-X-C motif chemokine ligand 1;CXCL-1;chemokine ligand 1;chemokine c-x-c motif ligand 1;FSP;GRO1;GROa;MGSA;MGSA-a;NAP-3;SCYB1;growth-regulated alpha protein;C-X-C motif chemokine 1;GRO-alpha(1-73);GRO1 oncogene (melanoma growth stimulating activity, alpha);GRO1 oncogene (melanoma growth-stimulating activity);MGSA alpha;chemokine (C-X-C motif) ligand 1 (melanoma growth stimulating activity, …	FALSE	4052
9889409	2526	T.0.006079	T.0.006079	FUT4	fucosyltransferase 4	FUT4;fucosyltransferase 4;ALPHA-3-FUCOSYL TRANSFERASE;CD15;ELFT;FCT3A;FUC-TIV;FUTIV;LeX;SSEA-1;alpha-(1,3)-fucosyltransferase 4;ELAM ligand fucosyltransferase;ELAM-1 ligand fucosyltransferase;Lewis X;alpha (1,3) fucosyltransferase, myeloid-specific;fucT-IV;fucosyltransferase IV;galactoside 3-L-fucosyltransferase;stage-specific embryonic antigen 1;ALPHA-3-FUCOSYLTRANSFERASE	FALSE	5354
9824577	324	T.0.014894	T.0.014894	APC	APC, WNT signaling pathway regulator	APC;APC, WNT signaling pathway regulator;GARDNER SYNDROME;FAMILIAL ADENOMATOUS POLYPOSIS;FAMILIAL POLYPOSIS OF THE COLON;ADENOMATOUS POLYPOSIS OF THE COLON;adenomatosis polyposis coli;APC protein;BTPS2;DP2;DP2.5;DP3;GS;PPP1R46;adenomatous polyposis coli protein;WNT signaling pathway regulator;adenomatosis polyposis coli tumor suppressor;deleted in polyposis 2.5;protein phosphatase 1, regulatory s…	FALSE	6927
9824577	925	T.0.016246	T.0.016246	CD8A	CD8a molecule	CD8A;CD8a molecule;CD8;Leu2;MAL;p32;T-cell surface glycoprotein CD8 alpha chain;CD8 antigen, alpha polypeptide (p32);Leu2 T-lymphocyte antigen;OKT8 T-cell antigen;T cell co-receptor;T-cell antigen Leu2;T-lymphocyte differentiation antigen T8/Leu-2;T8 T-cell antigen;CD8 ANTIGEN, ALPHA POLYPEPTIDE;CD8 T-CELL ANTIGEN LEU2	FALSE	84904
9824577	3458	T.0.016259	T.0.016259	IFNG	interferon gamma	IFNG;interferon gamma;IMMUNE IFN;Interferongamma;IFNgamma;gammainterferon;gamma interferon;IFG;IFI;IFN-gamma;immune interferon;INTERFERON, GAMMA;IFN, IMMUNE	FALSE	113108
9822251
9790314	925	T.0.016246	T.0.016246	CD8A	CD8a molecule	CD8A;CD8a molecule;CD8;Leu2;MAL;p32;T-cell surface glycoprotein CD8 alpha chain;CD8 antigen, alpha polypeptide (p32);Leu2 T-lymphocyte antigen;OKT8 T-cell antigen;T cell co-receptor;T-cell antigen Leu2;T-lymphocyte differentiation antigen T8/Leu-2;T8 T-cell antigen;CD8 ANTIGEN, ALPHA POLYPEPTIDE;CD8 T-CELL ANTIGEN LEU2	FALSE	84904
9790314	3678	T.0.002807	T.0.002807	ITGA5	integrin subunit alpha 5	ITGA5;integrin subunit alpha 5;alpha5 integrin;alpha 5 integrin;integrin alpha5;ALPHA-5 INTEGRIN;alpha subunit fibronectin receptor;CD49e;FNRA;VLA-5;VLA5A;integrin alpha-5;CD49 antigen-like family member E;fibronectin receptor subunit alpha;fibronectin receptor, alpha polypeptide;fibronectin receptor, alpha subunit;integrin alpha-F;integrin, alpha 5 (fibronectin receptor, alpha polypeptide);very …	FALSE	2005
9790314	3655	T.0.006369	T.0.006369	ITGA6	integrin subunit alpha 6	ITGA6;integrin subunit alpha 6;alpha6B integrin;alpha6 integrin;alpha 6 integrin;integrin alpha6;ALPHA-6 INTEGRIN;CD49f;ITGA6B;VLA-6;integrin alpha-6;CD49 antigen-like family member F;integrin alpha6B;integrin, alpha 6;INTEGRIN, ALPHA-6	FALSE	1950
9785665
9764598	3502	T.0.041044	T.0.041044	IGHG3	immunoglobulin heavy constant gamma 3 (G3m marker)	IGHG3;immunoglobulin heavy constant gamma 3 (G3m marker);immunoglobulin gamma 3;IgG3;C gamma 3;constant region of heavy chain of IgG3;immunoglobulin gamma 3 (Gm marker);immunoglobulin heavy constant gamma 3 (Gm marker);secrete-type Ig gamma heavy-chain;IMMUNOGLOBULIN Gm3	FALSE	3679
9764598	3500	T.0.009729	T.0.009729	IGHG1	immunoglobulin heavy constant gamma 1 (G1m marker)	IGHG1;immunoglobulin heavy constant gamma 1 (G1m marker);IGG1;immunoglobulin gamma1;Ig gamma 1;immunoglobulin gamma 1;Iggamma1;constant region of heavy chain of IgG1;immunoglobulin gamma 1 (Gm marker);IgG HEAVY CHAIN LOCUS;IMMUNOGLOBULIN Gm1 IGHG1/CCND1 FUSION GENE;IGHG1/LHX4 FUSION GENE	FALSE	15282
9704153
9650022
9602327	57534	T.0.011283	T.0.011283	MIB1	mindbomb E3 ubiquitin protein ligase 1	MIB1;mindbomb E3 ubiquitin protein ligase 1;DIP-1;DIP1;LVNC7;MIB;ZZANK2;ZZZ6;E3 ubiquitin-protein ligase MIB1;DAPK-interacting protein 1;RING-type E3 ubiquitin transferase MIB1;ubiquitin ligase mind bomb;zinc finger ZZ type with ankyrin repeat domain protein 2;MINDBOMB, DROSOPHILA, HOMOLOG OF, 1;KIAA1323	FALSE	955
9602327	960	T.0.004014	T.0.004014	CD44	CD44 molecule (Indian blood group)	CD44;CD44 molecule (Indian blood group);CDW44;CSPG8;ECMR-III;HCELL;HUTCH-I;IN;LHR;MC56;MDU2;MDU3;MIC4;Pgp1;CD44 antigen;GP90 lymphocyte homing/adhesion receptor;Hermes antigen;cell surface glycoprotein CD44;chondroitin sulfate proteoglycan 8;epican;extracellular matrix receptor III;hematopoietic cell E-and L-selectin ligand;heparan sulfate proteoglycan;homing function and Indian blood group syste…	FALSE	13449
9353156	941	T.0.016152	T.0.016152	CD80	CD80 molecule	CD80;CD80 molecule;B7;B7-1;B7.1;BB1;CD28LG;CD28LG1;LAB7;T-lymphocyte activation antigen CD80;B-lymphocyte activation antigen B7;CD80 antigen (CD28 antigen ligand 1, B7-1 antigen);CTLA-4 counter-receptor B7.1;activation B7-1 antigen;costimulatory factor CD80;costimulatory molecule variant IgV-CD80;CD80 ANTIGEN;CD28 ANTIGEN LIGAND 1;B-LYMPHOCYTE ACTIVATION ANTIGEN B7-1;B71 ANTIGEN	FALSE	9694
9353156	942	T.0.008543	T.0.008543	CD86	CD86 molecule	CD86;CD86 molecule;B7-2;B7.2;B70;CD28LG2;LAB72;T-lymphocyte activation antigen CD86;B-lymphocyte activation antigen B7-2;BU63;CD86 antigen (CD28 antigen ligand 2, B7-2 antigen);CTLA-4 counter-receptor B7.2;FUN-1;CD86 ANTIGEN;CD28 ANTIGEN LIGAND 2;LAB7-2;B72 ANTIGEN	FALSE	9361
9353156	929	T.0.015059	T.0.015059	CD14	CD14 molecule	CD14;CD14 molecule;monocyte differentiation antigen CD14;myeloid cell-specific leucine-rich glycoprotein	FALSE	12240
9350208	3586	T.0.005303	T.0.005303	IL10	interleukin 10	IL10;interleukin 10;interleukin10;interleukin X;IL-X;CSIF;GVHDS;IL-10;IL10A;TGIF;interleukin-10;T-cell growth inhibitory factor;cytokine synthesis inhibitory factor	FALSE	55456
9350208	3558	T.0.016534	T.0.016534	IL2	interleukin 2	IL2;interleukin 2;interleukinII;interleukin II;IL II;interleukin2;IL-2;TCGF;lymphokine;interleukin-2;T cell growth factor;aldesleukin;involved in regulation of T-cell clonal expansion;T-CELL GROWTH FACTOR	FALSE	66808
9350208	3458	T.0.016259	T.0.016259	IFNG	interferon gamma	IFNG;interferon gamma;IMMUNE IFN;Interferongamma;IFNgamma;gammainterferon;gamma interferon;IFG;IFI;IFN-gamma;immune interferon;INTERFERON, GAMMA;IFN, IMMUNE	FALSE	113108
9289806
9260328	3106	T.0.015421	T.0.015421	HLA-B	major histocompatibility complex, class I, B	HLA-B;major histocompatibility complex, class I, B;HLA-B27;MHC-B;AS;B-4901;HLAB;HLA class I antigen HLA-B;HLA class I histocompatibility antigen, B alpha chain;MHC HLA-B cell surface glycoprotein;MHC HLA-B transmembrane glycoprotein;MHC class 1 antigen;MHC class I antigen HLA-B alpha chain;MHC class I antigen HLA-B heavy chain;MHC class I antigen SHCHA;MHC class I molecule;leukocyte antigen class…	FALSE	10497
9260328	1000	T.0.003642	T.0.003642	CDH2	cadherin 2	CDH2;cadherin 2;NEURONAL CADHERIN;CADHERIN2;CD325;CDHN;CDw325;NCAD;cadherin-2;N-cadherin 1;cadherin 2, type 1, N-cadherin (neuronal);calcium-dependent adhesion protein, neuronal;neural cadherin;CADHERIN, NEURONAL;N-CADHERIN	FALSE	4748
9260328	3856	T.0.006902	T.0.006902	KRT8	keratin 8	KRT8;keratin 8;type II cytoskeletal 8 keratin;cytokeratin8;keratin8;CARD2;CK-8;CK8;CYK8;K2C8;K8;KO;keratin, type II cytoskeletal 8;cytokeratin-8;keratin 8, type II;type-II keratin Kb8;CYTOKERATIN 8	FALSE	2190
9260328	3586	T.0.005303	T.0.005303	IL10	interleukin 10	IL10;interleukin 10;interleukin10;interleukin X;IL-X;CSIF;GVHDS;IL-10;IL10A;TGIF;interleukin-10;T-cell growth inhibitory factor;cytokine synthesis inhibitory factor	FALSE	55456
9260328	3558	T.0.016534	T.0.016534	IL2	interleukin 2	IL2;interleukin 2;interleukinII;interleukin II;IL II;interleukin2;IL-2;TCGF;lymphokine;interleukin-2;T cell growth factor;aldesleukin;involved in regulation of T-cell clonal expansion;T-CELL GROWTH FACTOR	FALSE	66808
9260328	7033	T.0.016067	T.0.016067	TFF3	trefoil factor 3	TFF3;trefoil factor 3;TFF-3;ITF;P1B;TFI;polypeptide P1.B;trefoil factor 3 (intestinal);INTESTINAL TREFOIL FACTOR	FALSE	861
9260328	567	T.0.014998	T.0.014998	B2M	beta-2-microglobulin	B2M;beta-2-microglobulin;beta2-microglobin;beta2-microglobulin;B-2M;IMD43;beta chain of MHC class I molecules;beta-2-microglobin	FALSE	10601
9260328	3458	T.0.016259	T.0.016259	IFNG	interferon gamma	IFNG;interferon gamma;IMMUNE IFN;Interferongamma;IFNgamma;gammainterferon;gamma interferon;IFG;IFI;IFN-gamma;immune interferon;INTERFERON, GAMMA;IFN, IMMUNE	FALSE	113108
9260327
9260326
9166029	3501	T.0.041043	T.0.041043	IGHG2	immunoglobulin heavy constant gamma 2 (G2m marker)	IGHG2;immunoglobulin heavy constant gamma 2 (G2m marker);IGG2;Constant region of heavy chain of IgG2;immunoglobulin gamma 2 (Gm marker);immunoglobulin heavy constant gamma 2 (Gm marker);IMMUNOGLOBULIN Gm2	FALSE	3540
9166029	3503	T.0.041045	T.0.041045	IGHG4	immunoglobulin heavy constant gamma 4 (G4m marker)	IGHG4;immunoglobulin heavy constant gamma 4 (G4m marker);IGG4;immunoglobulin gamma 4;immunoglobulin heavy chain constant region gamma 4;IMMUNOGLOBULIN Gm4	FALSE	6694
9166029	925	T.0.016246	T.0.016246	CD8A	CD8a molecule	CD8A;CD8a molecule;CD8;Leu2;MAL;p32;T-cell surface glycoprotein CD8 alpha chain;CD8 antigen, alpha polypeptide (p32);Leu2 T-lymphocyte antigen;OKT8 T-cell antigen;T cell co-receptor;T-cell antigen Leu2;T-lymphocyte differentiation antigen T8/Leu-2;T8 T-cell antigen;CD8 ANTIGEN, ALPHA POLYPEPTIDE;CD8 T-CELL ANTIGEN LEU2	FALSE	84904
9100225	3458	T.0.016259	T.0.016259	IFNG	interferon gamma	IFNG;interferon gamma;IMMUNE IFN;Interferongamma;IFNgamma;gammainterferon;gamma interferon;IFG;IFI;IFN-gamma;immune interferon;INTERFERON, GAMMA;IFN, IMMUNE	FALSE	113108
9013944	3553	T.0.001691	T.0.001691	IL1B	interleukin 1 beta	IL1B;interleukin 1 beta;beta interleukin 1;interleukin 1beta;ILI beta;IL I beta;IL Ibeta;IL1beta;IL-1beta;interleukin Ibeta;interleukin I beta;interleukin1beta;interleukin1 beta;IL1-B;IL-1;IL1-BETA;IL1F2;interleukin-1 beta;IL-1 beta;catabolin;preinterleukin 1 beta;pro-interleukin-1-beta;INTERLEUKIN 1-BETA	FALSE	72209
9013944	3586	T.0.005303	T.0.005303	IL10	interleukin 10	IL10;interleukin 10;interleukin10;interleukin X;IL-X;CSIF;GVHDS;IL-10;IL10A;TGIF;interleukin-10;T-cell growth inhibitory factor;cytokine synthesis inhibitory factor	FALSE	55456
9013944	3565	T.0.014763	T.0.014763	IL4	interleukin 4	IL4;interleukin 4;IL IV;interleukin4;BCGF-1;BCGF1;BSF-1;BSF1;IL-4;interleukin-4;B cell growth factor 1;B_cell stimulatory factor 1;binetrakin;interleukin 4 variant 2;lymphocyte stimulatory factor 1;pitrakinra;B-CELL STIMULATORY FACTOR 1	FALSE	46397
9013944	3558	T.0.016534	T.0.016534	IL2	interleukin 2	IL2;interleukin 2;interleukinII;interleukin II;IL II;interleukin2;IL-2;TCGF;lymphokine;interleukin-2;T cell growth factor;aldesleukin;involved in regulation of T-cell clonal expansion;T-CELL GROWTH FACTOR	FALSE	66808
9013944	3676	T.0.012755	T.0.012755	ITGA4	integrin subunit alpha 4	ITGA4;integrin subunit alpha 4;alpha4 integrin;alpha 4 integrin;integrin alpha4;ALPHA-4 INTEGRIN;CD49D;IA4;integrin alpha-4;269C wild type;CD49 antigen-like family member D;VLA-4 subunit alpha;alpha 4 subunit of VLA-4 receptor;antigen CD49D, alpha-4 subunit of VLA-4 receptor;integrin alpha-IV;very late activation protein 4 receptor, alpha 4 subunit;INTEGRIN, ALPHA-4;VERY LATE ACTIVATION PROTEIN 4…	FALSE	2509
9013944	6402	T.0.016055	T.0.016055	SELL	selectin L	SELL;selectin L;Lselectin;CD62L;LAM1;LECAM1;LEU8;LNHR;LSEL;LYAM1;PLNHR;TQ1;L-selectin;CD62 antigen-like family member L;gp90-MEL;leukocyte surface antigen Leu-8;leukocyte-endothelial cell adhesion molecule 1;lymph node homing receptor;lymphocyte adhesion molecule 1;pln homing receptor;CD62 ANTIGEN LIGAND;CD62L IgA NEPHROPATHY, SUSCEPTIBILITY TO	FALSE	7003
9013944	3695	T.0.004386	T.0.004386	ITGB7	integrin subunit beta 7	ITGB7;integrin subunit beta 7;ITGB-7;beta7 integrin;beta 7 integrin;integrin beta7;BETA-7 INTEGRIN;integrin beta-7;gut homing receptor beta subunit;integrin beta 7 subunit;INTEGRIN, BETA-7	FALSE	540
9013944	3569	T.0.016826	T.0.016826	IL6	interleukin 6	IL6;interleukin 6;IFN-beta2;interleukin6;beta-2 interferon;interferon beta2;BSF-2;BSF2;CDF;HGF;HSF;IFN-beta-2;IFNB2;IL-6;interleukin-6;B-cell differentiation factor;B-cell stimulatory factor 2;CTL differentiation factor;hybridoma growth factor;interferon beta-2;interleukin BSF-2;INTERFERON, BETA-2;HEPATOCYTE STIMULATORY FACTOR	FALSE	117012
9013944	3567	T.0.006238	T.0.006238	IL5	interleukin 5	IL5;interleukin 5;interleukin5;EDF;IL-5;TRF;interleukin-5;B-cell differentiation factor I;T-cell replacing factor;colony-stimulating factor, eosinophil;eosinophil differentiation factor	FALSE	14265
9013944	3458	T.0.016259	T.0.016259	IFNG	interferon gamma	IFNG;interferon gamma;IMMUNE IFN;Interferongamma;IFNgamma;gammainterferon;gamma interferon;IFG;IFI;IFN-gamma;immune interferon;INTERFERON, GAMMA;IFN, IMMUNE	FALSE	113108
9225095
9144870
9021993	3565	T.0.014763	T.0.014763	IL4	interleukin 4	IL4;interleukin 4;IL IV;interleukin4;BCGF-1;BCGF1;BSF-1;BSF1;IL-4;interleukin-4;B cell growth factor 1;B_cell stimulatory factor 1;binetrakin;interleukin 4 variant 2;lymphocyte stimulatory factor 1;pitrakinra;B-CELL STIMULATORY FACTOR 1	FALSE	46397
9021993	925	T.0.016246	T.0.016246	CD8A	CD8a molecule	CD8A;CD8a molecule;CD8;Leu2;MAL;p32;T-cell surface glycoprotein CD8 alpha chain;CD8 antigen, alpha polypeptide (p32);Leu2 T-lymphocyte antigen;OKT8 T-cell antigen;T cell co-receptor;T-cell antigen Leu2;T-lymphocyte differentiation antigen T8/Leu-2;T8 T-cell antigen;CD8 ANTIGEN, ALPHA POLYPEPTIDE;CD8 T-CELL ANTIGEN LEU2	FALSE	84904
9021993	7124	T.0.006877	T.0.006877	TNF	tumor necrosis factor	TNF;tumor necrosis factor;monocyte-derived TNF;macrophage-derived TNF;TNFalpha;ALPHA TUMOR NECROSIS FACTOR;DIF;TNF-alpha;TNFA;TNFSF2;TNLG1F;APC1 protein;TNF, macrophage-derived;TNF, monocyte-derived;TNF-a;cachectin;tumor necrosis factor ligand 1F;tumor necrosis factor ligand superfamily member 2;tumor necrosis factor-alpha;TUMOR NECROSIS FACTOR, ALPHA	FALSE	185710
9021993	3458	T.0.016259	T.0.016259	IFNG	interferon gamma	IFNG;interferon gamma;IMMUNE IFN;Interferongamma;IFNgamma;gammainterferon;gamma interferon;IFG;IFI;IFN-gamma;immune interferon;INTERFERON, GAMMA;IFN, IMMUNE	FALSE	113108
9035604
9014809
8760824	3500	T.0.009729	T.0.009729	IGHG1	immunoglobulin heavy constant gamma 1 (G1m marker)	IGHG1;immunoglobulin heavy constant gamma 1 (G1m marker);IGG1;immunoglobulin gamma1;Ig gamma 1;immunoglobulin gamma 1;Iggamma1;constant region of heavy chain of IgG1;immunoglobulin gamma 1 (Gm marker);IgG HEAVY CHAIN LOCUS;IMMUNOGLOBULIN Gm1 IGHG1/CCND1 FUSION GENE;IGHG1/LHX4 FUSION GENE	FALSE	15282
8625002
8738963	3558	T.0.016534	T.0.016534	IL2	interleukin 2	IL2;interleukin 2;interleukinII;interleukin II;IL II;interleukin2;IL-2;TCGF;lymphokine;interleukin-2;T cell growth factor;aldesleukin;involved in regulation of T-cell clonal expansion;T-CELL GROWTH FACTOR	FALSE	66808
8612347	940	T.0.005563	T.0.005563	CD28	CD28 molecule	CD28;CD28 molecule;Tp44;T-cell-specific surface glycoprotein CD28;CD28 antigen;ANTIGEN CD28;T-CELL ANTIGEN CD28	FALSE	10441
8612347	3558	T.0.016534	T.0.016534	IL2	interleukin 2	IL2;interleukin 2;interleukinII;interleukin II;IL II;interleukin2;IL-2;TCGF;lymphokine;interleukin-2;T cell growth factor;aldesleukin;involved in regulation of T-cell clonal expansion;T-CELL GROWTH FACTOR	FALSE	66808
8675088
8899096
8899095
7502046	1000	T.0.003642	T.0.003642	CDH2	cadherin 2	CDH2;cadherin 2;NEURONAL CADHERIN;CADHERIN2;CD325;CDHN;CDw325;NCAD;cadherin-2;N-cadherin 1;cadherin 2, type 1, N-cadherin (neuronal);calcium-dependent adhesion protein, neuronal;neural cadherin;CADHERIN, NEURONAL;N-CADHERIN	FALSE	4748
8563898
8729882	146712	T.0.017852	T.0.017852	B3GNTL1	UDP-GlcNAc:betaGal beta-1,3-N-acetylglucosaminyltransferase like 1	B3GNTL1;UDP-GlcNAc:betaGal beta-1,3-N-acetylglucosaminyltransferase like 1;3-Gn-T8;B3GNT8;BGnT-8;beta-1;beta3Gn-T8;beta3GnTL1;UDP-GlcNAc:betaGal beta-1,3-N-acetylglucosaminyltransferase-like protein 1;BGnT-like protein 1;UDP-GlcNAc:betaGal beta-1,3-N-acetylglucosaminyltransferase 8;beta-1,3-Gn-T8;beta-1,3-N-acetylglucosaminyltransferase 8;beta1,3-N-acetylglucosaminyltransferase-like protein 1;bet…	FALSE	40971
8729882	7040	T.0.000673	T.0.000673	TGFB1	transforming growth factor beta 1	TGFB1;transforming growth factor beta 1;TFG beta1;TFG beta 1;transforming growth factor beta1;TGFbeta1;TGF beta1;TGFbeta 1;TGF-B1;TGFB-1;BETA-1 TRANSFORMING GROWTH FACTOR;CED;DPD1;LAP;TGFB;TGFbeta;transforming growth factor beta-1;TGF-beta-1;latency-associated peptide;prepro-transforming growth factor beta-1;TRANSFORMING GROWTH FACTOR, BETA-1;TGF-BETA	FALSE	36219
8729882	10678	T.0.004303	T.0.004303	B3GNT2	UDP-GlcNAc:betaGal beta-1,3-N-acetylglucosaminyltransferase 2	B3GNT2;UDP-GlcNAc:betaGal beta-1,3-N-acetylglucosaminyltransferase 2;3-Gn-T1;3-Gn-T2;B3GN-T2;B3GNT;B3GNT-2;B3GNT1;BETA3GNT;BGNT2;BGnT-2;beta-1;beta3Gn-T1;beta3Gn-T2;N-acetyllactosaminide beta-1,3-N-acetylglucosaminyltransferase 2;UDP-GlcNAc:betaGal beta-1,3-N-acetylglucosaminyltransferase 1;beta-1,3-N-acetylglucosaminyltransferase bGnT-1;beta-1,3-N-acetylglucosaminyltransferase bGnT-2;BETA-1,3-N-…	FALSE	41003
8729882	3586	T.0.005303	T.0.005303	IL10	interleukin 10	IL10;interleukin 10;interleukin10;interleukin X;IL-X;CSIF;GVHDS;IL-10;IL10A;TGIF;interleukin-10;T-cell growth inhibitory factor;cytokine synthesis inhibitory factor	FALSE	55456
8729882	7124	T.0.006877	T.0.006877	TNF	tumor necrosis factor	TNF;tumor necrosis factor;monocyte-derived TNF;macrophage-derived TNF;TNFalpha;ALPHA TUMOR NECROSIS FACTOR;DIF;TNF-alpha;TNFA;TNFSF2;TNLG1F;APC1 protein;TNF, macrophage-derived;TNF, monocyte-derived;TNF-a;cachectin;tumor necrosis factor ligand 1F;tumor necrosis factor ligand superfamily member 2;tumor necrosis factor-alpha;TUMOR NECROSIS FACTOR, ALPHA	FALSE	185710
8729882	3458	T.0.016259	T.0.016259	IFNG	interferon gamma	IFNG;interferon gamma;IMMUNE IFN;Interferongamma;IFNgamma;gammainterferon;gamma interferon;IFG;IFI;IFN-gamma;immune interferon;INTERFERON, GAMMA;IFN, IMMUNE	FALSE	113108
7502923	3507	T.0.003032	T.0.003032	IGHM	immunoglobulin heavy constant mu	IGHM;immunoglobulin heavy constant mu;immunoglobulin m;immunoglobulin mu;mu immunoglobulin;Ig mu;AGM1;MU;VH;constant region of heavy chain of IgM;immunoglobulin mu chain;IMMUNOGLOBULIN HEAVY CHAIN CONSTANT REGION MU;IMMUNOGLOBULIN HEAVY CHAIN MU CONSTANT REGION;IgM HEAVY CHAIN CONSTANT REGION	FALSE	27893
7502905	7124	T.0.006877	T.0.006877	TNF	tumor necrosis factor	TNF;tumor necrosis factor;monocyte-derived TNF;macrophage-derived TNF;TNFalpha;ALPHA TUMOR NECROSIS FACTOR;DIF;TNF-alpha;TNFA;TNFSF2;TNLG1F;APC1 protein;TNF, macrophage-derived;TNF, monocyte-derived;TNF-a;cachectin;tumor necrosis factor ligand 1F;tumor necrosis factor ligand superfamily member 2;tumor necrosis factor-alpha;TUMOR NECROSIS FACTOR, ALPHA	FALSE	185710
7502827
7502810	7124	T.0.006877	T.0.006877	TNF	tumor necrosis factor	TNF;tumor necrosis factor;monocyte-derived TNF;macrophage-derived TNF;TNFalpha;ALPHA TUMOR NECROSIS FACTOR;DIF;TNF-alpha;TNFA;TNFSF2;TNLG1F;APC1 protein;TNF, macrophage-derived;TNF, monocyte-derived;TNF-a;cachectin;tumor necrosis factor ligand 1F;tumor necrosis factor ligand superfamily member 2;tumor necrosis factor-alpha;TUMOR NECROSIS FACTOR, ALPHA	FALSE	185710
7502809	3440	T.0.005927	T.0.005927	IFNA2	interferon alpha 2	IFNA2;interferon alpha 2;IFN-alpha2;IFNalpha2;ifn alpha 2b;ifn alpha2b;ifnalpha2b;ifn-a2b;alpha2b interferon;alpha 2b interferon;interferon alpha iib;interferon alpha2b;alpha ii interferon;alpha2 interferon;alpha 2 interferon;interferon alpha ii;interferon alpha2;IFN-A2;cPLA2alpha;interferon alphaA;ALPHA-2 INTERFERON;IFN-alphaA;IFNA;IFNA2B;INFA2;interferon alpha-2;IFN-alpha-2;alpha-2a interferon;…	FALSE	6003
7502807
7502804	3553	T.0.001691	T.0.001691	IL1B	interleukin 1 beta	IL1B;interleukin 1 beta;beta interleukin 1;interleukin 1beta;ILI beta;IL I beta;IL Ibeta;IL1beta;IL-1beta;interleukin Ibeta;interleukin I beta;interleukin1beta;interleukin1 beta;IL1-B;IL-1;IL1-BETA;IL1F2;interleukin-1 beta;IL-1 beta;catabolin;preinterleukin 1 beta;pro-interleukin-1-beta;INTERLEUKIN 1-BETA	FALSE	72209
7502804	3576	T.0.014156	T.0.014156	CXCL8	C-X-C motif chemokine ligand 8	CXCL8;C-X-C motif chemokine ligand 8;interelukin8;GCP-1;GCP1;IL8;LECT;LUCT;LYNAP;MDNCF;MONAP;NAF;NAP-1;NAP1;interleukin-8;T-cell chemotactic factor;alveolar macrophage chemotactic factor I;beta endothelial cell-derived neutrophil activating peptide;beta-thromboglobulin-like protein;chemokine (C-X-C motif) ligand 8;emoctakin;granulocyte chemotactic protein 1;interleukin 8;lung giant cell carcinoma…	FALSE	25865
7502802	3558	T.0.016534	T.0.016534	IL2	interleukin 2	IL2;interleukin 2;interleukinII;interleukin II;IL II;interleukin2;IL-2;TCGF;lymphokine;interleukin-2;T cell growth factor;aldesleukin;involved in regulation of T-cell clonal expansion;T-CELL GROWTH FACTOR	FALSE	66808
7502801
7502800
7502799	3507	T.0.003032	T.0.003032	IGHM	immunoglobulin heavy constant mu	IGHM;immunoglobulin heavy constant mu;immunoglobulin m;immunoglobulin mu;mu immunoglobulin;Ig mu;AGM1;MU;VH;constant region of heavy chain of IgM;immunoglobulin mu chain;IMMUNOGLOBULIN HEAVY CHAIN CONSTANT REGION MU;IMMUNOGLOBULIN HEAVY CHAIN MU CONSTANT REGION;IgM HEAVY CHAIN CONSTANT REGION	FALSE	27893
7502798	3500	T.0.009729	T.0.009729	IGHG1	immunoglobulin heavy constant gamma 1 (G1m marker)	IGHG1;immunoglobulin heavy constant gamma 1 (G1m marker);IGG1;immunoglobulin gamma1;Ig gamma 1;immunoglobulin gamma 1;Iggamma1;constant region of heavy chain of IgG1;immunoglobulin gamma 1 (Gm marker);IgG HEAVY CHAIN LOCUS;IMMUNOGLOBULIN Gm1 IGHG1/CCND1 FUSION GENE;IGHG1/LHX4 FUSION GENE	FALSE	15282
7502797	925	T.0.016246	T.0.016246	CD8A	CD8a molecule	CD8A;CD8a molecule;CD8;Leu2;MAL;p32;T-cell surface glycoprotein CD8 alpha chain;CD8 antigen, alpha polypeptide (p32);Leu2 T-lymphocyte antigen;OKT8 T-cell antigen;T cell co-receptor;T-cell antigen Leu2;T-lymphocyte differentiation antigen T8/Leu-2;T8 T-cell antigen;CD8 ANTIGEN, ALPHA POLYPEPTIDE;CD8 T-CELL ANTIGEN LEU2	FALSE	84904
7502797	3458	T.0.016259	T.0.016259	IFNG	interferon gamma	IFNG;interferon gamma;IMMUNE IFN;Interferongamma;IFNgamma;gammainterferon;gamma interferon;IFG;IFI;IFN-gamma;immune interferon;INTERFERON, GAMMA;IFN, IMMUNE	FALSE	113108
7502796
7502795
29262351	5896	T.0.014775	T.0.014775	RAG1	recombination activating 1	RAG1;recombination activating 1;RAG-1;RNF74;V(D)J recombination-activating protein 1;RING finger protein 74;recombination activating gene 1;recombination activating protein 1;RECOMBINATION-ACTIVATING GENE 1	FALSE	3590
29262351	5243	T.0.005998	T.0.005998	ABCB1	ATP binding cassette subfamily B member 1	ABCB1;ATP binding cassette subfamily B member 1;ABC20;CD243;CLCS;GP170;MDR1;P-GP;PGY1;multidrug resistance protein 1;ATP-binding cassette, sub-family B (MDR/TAP), member 1;P glycoprotein;P-glycoprotein 1;colchicin sensitivity;doxorubicin resistance;ATP-BINDING CASSETTE, SUBFAMILY B, MEMBER 1;MULTIDRUG RESISTANCE 1	FALSE	24394
28782508	3605	T.0.013018	T.0.013018	IL17A	interleukin 17A	IL17A;interleukin 17A;interleukin 17;CTLA-8;CTLA8;IL-17;IL-17A;IL17;interleukin-17A;cytotoxic T-lymphocyte-associated antigen 8;cytotoxic T-lymphocyte-associated protein 8;interleukin 17 (cytotoxic T-lymphocyte-associated serine esterase 8);CYTOTOXIC T-LYMPHOCYTE-ASSOCIATED SERINE ESTERASE 8	FALSE	18234
28782508	959	T.0.014288	T.0.014288	CD40LG	CD40 ligand	CD40LG;CD40 ligand;CD154;CD40L;HIGM1;IGM;IMD3;T-BAM;TNFSF5;TRAP;gp39;hCD40L;CD40 antigen ligand;CD40-L;T-B cell-activating molecule;T-cell antigen Gp39;TNF-related activation protein;tumor necrosis factor (ligand) superfamily member 5;TUMOR NECROSIS FACTOR LIGAND SUPERFAMILY, MEMBER 5	FALSE	8381
28782508	3458	T.0.016259	T.0.016259	IFNG	interferon gamma	IFNG;interferon gamma;IMMUNE IFN;Interferongamma;IFNgamma;gammainterferon;gamma interferon;IFG;IFI;IFN-gamma;immune interferon;INTERFERON, GAMMA;IFN, IMMUNE	FALSE	113108
28597107	6097	T.0.002190	T.0.002190	RORC	RAR related orphan receptor C	RORC;RAR related orphan receptor C;nuclear receptor RORgamma;IMD42;NR1F3;RORG;RZR-GAMMA;RZRG;TOR;nuclear receptor ROR-gamma;RAR-related orphan nuclear receptor variant 2;RAR-related orphan receptor C;nuclear receptor RZR-gamma;nuclear receptor subfamily 1 group F member 3;retinoic acid-binding receptor gamma;retinoid-related orphan receptor gamma;RAR-RELATED ORPHAN RECEPTOR GAMMA	FALSE	1282
28597107	30009	T.0.008080	T.0.008080	TBX21	T-box 21	TBX21;T-box 21;TBX-21;tbox-21;t-box21;T-PET;T-bet;TBET;TBLYM;T-box transcription factor TBX21;T-box expressed in T cells;T-box protein 21;T-cell-specific T-box transcription factor T-bet;transcription factor TBLYM	FALSE	2811
28597107	50943	T.0.007042	T.0.007042	FOXP3	forkhead box P3	FOXP3;forkhead box P3;AIID;DIETER;IPEX;JM2;PIDX;XPID;forkhead box protein P3;FOXP3delta7;immune dysregulation, polyendocrinopathy, enteropathy, X-linked;immunodeficiency, polyendocrinopathy, enteropathy, X-linked;scurfin	FALSE	14229
28597107	2625	T.0.004053	T.0.004053	GATA3	GATA binding protein 3	GATA3;GATA binding protein 3;GATA-3;HDR;HDRS;trans-acting T-cell-specific transcription factor GATA-3;GATA-binding factor 3;GATA-BINDING PROTEIN 3;ENHANCER-BINDING PROTEIN GATA3	FALSE	3222
28597107	7124	T.0.006877	T.0.006877	TNF	tumor necrosis factor	TNF;tumor necrosis factor;monocyte-derived TNF;macrophage-derived TNF;TNFalpha;ALPHA TUMOR NECROSIS FACTOR;DIF;TNF-alpha;TNFA;TNFSF2;TNLG1F;APC1 protein;TNF, macrophage-derived;TNF, monocyte-derived;TNF-a;cachectin;tumor necrosis factor ligand 1F;tumor necrosis factor ligand superfamily member 2;tumor necrosis factor-alpha;TUMOR NECROSIS FACTOR, ALPHA	FALSE	185710
28597107	3605	T.0.013018	T.0.013018	IL17A	interleukin 17A	IL17A;interleukin 17A;interleukin 17;CTLA-8;CTLA8;IL-17;IL-17A;IL17;interleukin-17A;cytotoxic T-lymphocyte-associated antigen 8;cytotoxic T-lymphocyte-associated protein 8;interleukin 17 (cytotoxic T-lymphocyte-associated serine esterase 8);CYTOTOXIC T-LYMPHOCYTE-ASSOCIATED SERINE ESTERASE 8	FALSE	18234
28597107	3458	T.0.016259	T.0.016259	IFNG	interferon gamma	IFNG;interferon gamma;IMMUNE IFN;Interferongamma;IFNgamma;gammainterferon;gamma interferon;IFG;IFI;IFN-gamma;immune interferon;INTERFERON, GAMMA;IFN, IMMUNE	FALSE	113108
28555673
28405140
28373760	64127	T.0.002283	T.0.002283	NOD2	nucleotide binding oligomerization domain containing 2	NOD2;nucleotide binding oligomerization domain containing 2;ACUG;BLAU;BLAUS;CARD15;CD;CLR16.3;IBD1;NLRC2;NOD2B;PSORAS1;YAOS;nucleotide-binding oligomerization domain-containing protein 2;NLR family, CARD domain containing 2;NOD-like receptor C2;caspase recruitment domain family, member 15;caspase recruitment domain protein 15;caspase recruitment domain-containing protein 15;inflammatory bowel dis…	FALSE	2983
28373760	55054	T.0.003724	T.0.003724	ATG16L1	autophagy related 16 like 1	ATG16L1;autophagy related 16 like 1;APG16L;ATG16A;ATG16L;IBD10;WDR30;autophagy-related protein 16-1;APG16L beta;ATG16 autophagy related 16-like 1;WD repeat domain 30;AUTOPHAGY 16-LIKE 1;APG16-LIKE	FALSE	549
28373760	345611	T.0.020997	T.0.020997	IRGM	immunity related GTPase M	IRGM;immunity related GTPase M;IFI1;IRGM1;LRG-47;LRG47;immunity-related GTPase family M protein;LPS-stimulated RAW 264.7 macrophage protein 47 homolog;LRG-47-like protein;immunity-related GTPase family, M1;interferon-inducible protein 1;IMMUNITY-RELATED GTPase FAMILY, M;LRG47, MOUSE, HOMOLOG OF;INTERFERON-INDUCIBLE PROTEIN 1, MOUSE, HOMOLOG OF	FALSE	289
28302598
28179509	27178	T.0.003850	T.0.003850	IL37	interleukin 37	IL37;interleukin 37;FIL1zeta;FIL1;FIL1(ZETA);FIL1Z;IL-1F7;IL-1H;IL-1H4;IL-1RP1;IL-37;IL1F7;IL1H4;IL1RP1;interleukin-37;FIL1 zeta;IL-1 zeta;IL-1F7b (IL-1H4, IL-1H, IL-1RP1);IL-1X protein;IL1F7 (canonical product IL-1F7b);interleukin 1 family member 7;interleukin 1, zeta;interleukin-1 homolog 4;interleukin-1 superfamily z;interleukin-1-related protein;interleukin-23;INTERLEUKIN 1 FAMILY, MEMBER 7;F…	FALSE	2843
28179509	51561	T.0.017121	T.0.017121	IL23A	interleukin 23 subunit alpha	IL23A;interleukin 23 subunit alpha;interleukin 23;IL 23alpha;IL23;IL-23;IL-23A;IL23P19;P19;SGRF;interleukin-23 subunit alpha;IL-23 subunit alpha;IL-23-A;IL-23p19;JKA3 induced upon T-cell activation;interleukin 23 p19 subunit;interleukin 23, alpha subunit p19;interleukin-23 subunit p19;interleukin-six, G-CSF related factor;INTERLEUKIN 23-ALPHA;INTERLEUKIN 23, p19 SUBUNIT	FALSE	5102
28179509	3586	T.0.005303	T.0.005303	IL10	interleukin 10	IL10;interleukin 10;interleukin10;interleukin X;IL-X;CSIF;GVHDS;IL-10;IL10A;TGIF;interleukin-10;T-cell growth inhibitory factor;cytokine synthesis inhibitory factor	FALSE	55456
28132889	27178	T.0.003850	T.0.003850	IL37	interleukin 37	IL37;interleukin 37;FIL1zeta;FIL1;FIL1(ZETA);FIL1Z;IL-1F7;IL-1H;IL-1H4;IL-1RP1;IL-37;IL1F7;IL1H4;IL1RP1;interleukin-37;FIL1 zeta;IL-1 zeta;IL-1F7b (IL-1H4, IL-1H, IL-1RP1);IL-1X protein;IL1F7 (canonical product IL-1F7b);interleukin 1 family member 7;interleukin 1, zeta;interleukin-1 homolog 4;interleukin-1 superfamily z;interleukin-1-related protein;interleukin-23;INTERLEUKIN 1 FAMILY, MEMBER 7;F…	FALSE	2843
28132889	3566	T.0.015031	T.0.015031	IL4R	interleukin 4 receptor	IL4R;interleukin 4 receptor;IL4-R-Alpha;IL-4-R-Alpha;IL4R-Alpha;IL-4RAlpha;IL4RAlpha;IL-4 receptor;IL4 receptor;IL4-R;IL-4R;CD124;IL-4RA;IL4RA;interleukin-4 receptor subunit alpha;IL-4 receptor subunit alpha;IL4R nirs variant 1;interleukin 13 receptor;interleukin-4 receptor alpha chain;INTERLEUKIN 4 RECEPTOR, ALPHA	FALSE	2788
28132889	51561	T.0.017121	T.0.017121	IL23A	interleukin 23 subunit alpha	IL23A;interleukin 23 subunit alpha;interleukin 23;IL 23alpha;IL23;IL-23;IL-23A;IL23P19;P19;SGRF;interleukin-23 subunit alpha;IL-23 subunit alpha;IL-23-A;IL-23p19;JKA3 induced upon T-cell activation;interleukin 23 p19 subunit;interleukin 23, alpha subunit p19;interleukin-23 subunit p19;interleukin-six, G-CSF related factor;INTERLEUKIN 23-ALPHA;INTERLEUKIN 23, p19 SUBUNIT	FALSE	5102
28132889	3598	T.0.007605	T.0.007605	IL13RA2	interleukin 13 receptor subunit alpha 2	IL13RA2;interleukin 13 receptor subunit alpha 2;IL-13RAlpha-2;IL-13 receptor alpha 2;IL-13 receptor alpha2;IL-13RAlpha2;IL13RAlpha2;CD213A2;CT19;IL-13R;IL13BP;interleukin-13 receptor subunit alpha-2;IL-13 receptor subunit alpha-2;IL-13R subunit alpha-2;IL-13R-alpha-2;IL-13RA2;cancer/testis antigen 19;interleukin 13 binding protein;interleukin 13 receptor alpha 2 chain;interleukin 13 receptor, alp…	FALSE	410
28132889	3596	T.0.016205	T.0.016205	IL13	interleukin 13	IL13;interleukin 13;IL-13;P600;interleukin-13	FALSE	11650
28132889	3567	T.0.006238	T.0.006238	IL5	interleukin 5	IL5;interleukin 5;interleukin5;EDF;IL-5;TRF;interleukin-5;B-cell differentiation factor I;T-cell replacing factor;colony-stimulating factor, eosinophil;eosinophil differentiation factor	FALSE	14265
28132889	3605	T.0.013018	T.0.013018	IL17A	interleukin 17A	IL17A;interleukin 17A;interleukin 17;CTLA-8;CTLA8;IL-17;IL-17A;IL17;interleukin-17A;cytotoxic T-lymphocyte-associated antigen 8;cytotoxic T-lymphocyte-associated protein 8;interleukin 17 (cytotoxic T-lymphocyte-associated serine esterase 8);CYTOTOXIC T-LYMPHOCYTE-ASSOCIATED SERINE ESTERASE 8	FALSE	18234
28120842
28063053
27939424	4790	T.0.016113	T.0.016113	NFKB1	nuclear factor kappa B subunit 1	NFKB1;nuclear factor kappa B subunit 1;NFkappa-B;NFKB-1;NFKAPPAB1;NF-KAPPAB1;NF-KAPPA-B1;NFKAPPAB-1;NF-KAPPAB-1;CVID12;EBP-1;KBF1;NF-kB1;NF-kappa-B;NF-kappaB;NFKB-p105;NFKB-p50;NFkappaB;p105;p50;nuclear factor NF-kappa-B p105 subunit;DNA-binding factor KBF1;NF-kappabeta;nuclear factor NF-kappa-B p50 subunit;nuclear factor kappa-B DNA binding subunit;nuclear factor of kappa light polypeptide gene …	FALSE	85347
27939424	3654	T.0.004784	T.0.004784	IRAK1	interleukin 1 receptor associated kinase 1	IRAK1;interleukin 1 receptor associated kinase 1;IRAK;pelle;interleukin-1 receptor-associated kinase 1;IRAK-1;Pelle homolog;INTERLEUKIN 1 RECEPTOR-ASSOCIATED KINASE 1	FALSE	1554
27939424	3554	T.0.015955	T.0.015955	IL1R1	interleukin 1 receptor type 1	IL1R1;interleukin 1 receptor type 1;IL-1RAlpha;IL-1-R1;IL1-R1;IL-1R1;CD121A;D2S1473;IL-1R-alpha;IL1R;IL1RA;P80;interleukin-1 receptor type 1;CD121 antigen-like family member A;IL-1R-1;IL-1RT-1;IL-1RT1;interleukin 1 receptor alpha, type I;interleukin-1 receptor alpha;interleukin-1 receptor type I;INTERLEUKIN 1 RECEPTOR, TYPE I;INTERLEUKIN 1 RECEPTOR, ALPHA, TYPE I;INTERLEUKIN 1 RECEPTOR	FALSE	10016
27939424	11213	T.0.007866	T.0.007866	IRAK3	interleukin 1 receptor associated kinase 3	IRAK3;interleukin 1 receptor associated kinase 3;ASRT5;IRAKM;interleukin-1 receptor-associated kinase 3;IL-1 receptor-associated kinase M;INTERLEUKIN 1 RECEPTOR-ASSOCIATED KINASE 3;INTERLEUKIN 1 RECEPTOR-ASSOCIATED KINASE M	FALSE	210
27925192	3383	T.0.003932	T.0.003932	ICAM1	intercellular adhesion molecule 1	ICAM1;intercellular adhesion molecule 1;ICAM-I;intercellular adhesion molecule I;ICAMI;BB2;CD54;P3.58;ICAM-1;cell surface glycoprotein P3.58;intercellular adhesion molecule 1 (CD54), human rhinovirus receptor;major group rhinovirus receptor;SURFACE ANTIGEN OF ACTIVATED B CELLS, BB2;ANTIGEN IDENTIFIED BY MONOCLONAL ANTIBODY BB2	FALSE	26736
27925192	1786	T.0.015333	T.0.015333	DNMT1	DNA methyltransferase 1	DNMT1;DNA methyltransferase 1;DNMT-1;DNA CYTOSINE-5-METHYL TRANSFERASE;ADCADN;AIM;CXXC9;DNMT;HSN1E;MCMT;m.HsaI;DNA (cytosine-5)-methyltransferase 1;CXXC-type zinc finger protein 9;DNA (cytosine-5-)-methyltransferase 1;DNA MTase HsaI;DNA methyltransferase HsaI;DNA METHYLTRANSFERASE;DNA CYTOSINE-5-METHYLTRANSFERASE;CXXC FINGER PROTEIN 9	FALSE	4083
27925192	126375	T.0.018714	T.0.018714	ZNF792	zinc finger protein 792	ZNF792;zinc finger protein 792;DNMT1;DNA methyltransferase 1;MCMT;CXXC9	FALSE	2955
27925192	4255	T.0.002395	T.0.002395	MGMT	O-6-methylguanine-DNA methyltransferase	MGMT;O-6-methylguanine-DNA methyltransferase;methylguanine-dna methyl transferase;methylated-DNA-protein-cysteine methyltransferase;6-O-methylguanine-DNA methyltransferase;O-6-methylguanine-DNA-alkyltransferase;O6-methylguanine-DNA methyltransferase;methylguanine-DNA methyltransferase	FALSE	4599
27925192	7124	T.0.006877	T.0.006877	TNF	tumor necrosis factor	TNF;tumor necrosis factor;monocyte-derived TNF;macrophage-derived TNF;TNFalpha;ALPHA TUMOR NECROSIS FACTOR;DIF;TNF-alpha;TNFA;TNFSF2;TNLG1F;APC1 protein;TNF, macrophage-derived;TNF, monocyte-derived;TNF-a;cachectin;tumor necrosis factor ligand 1F;tumor necrosis factor ligand superfamily member 2;tumor necrosis factor-alpha;TUMOR NECROSIS FACTOR, ALPHA	FALSE	185710
27925192	3916	T.0.002828	T.0.002828	LAMP1	lysosomal associated membrane protein 1	LAMP1;lysosomal associated membrane protein 1;CD107a;LAMPA;LGP120;lysosome-associated membrane glycoprotein 1;CD107 antigen-like family member A;LAMP-1;lysosome-associated membrane protein 1;LYSOSOME-ASSOCIATED MEMBRANE PROTEIN A;LYSOSOMAL MEMBRANE GLYCOPROTEIN, 120-KD	FALSE	2741
27925192	4680	T.0.014748	T.0.014748	CEACAM6	carcinoembryonic antigen related cell adhesion molecule 6	CEACAM6;carcinoembryonic antigen related cell adhesion molecule 6;CD66c;CEAL;NCA;carcinoembryonic antigen-related cell adhesion molecule 6;Cluster of Differentiation 66c;carcinoembryonic antigen-related cell adhesion molecule 6 (non-specific cross reacting antigen);normal cross-reacting antigen;NONSPECIFIC CROSSREACTING ANTIGEN;NORMAL CROSSREACTING ANTIGEN;CEA-LIKE PROTEIN	FALSE	330
27925192	3458	T.0.016259	T.0.016259	IFNG	interferon gamma	IFNG;interferon gamma;IMMUNE IFN;Interferongamma;IFNgamma;gammainterferon;gamma interferon;IFG;IFI;IFN-gamma;immune interferon;INTERFERON, GAMMA;IFN, IMMUNE	FALSE	113108
27912148	3586	T.0.005303	T.0.005303	IL10	interleukin 10	IL10;interleukin 10;interleukin10;interleukin X;IL-X;CSIF;GVHDS;IL-10;IL10A;TGIF;interleukin-10;T-cell growth inhibitory factor;cytokine synthesis inhibitory factor	FALSE	55456
27912148	847	T.0.015195	T.0.015195	CAT	catalase	CAT;catalase;CAT ACATALASEMIA;ACATALASIA;CATALASE DEFICIENCY	FALSE	46171
27866974	64781	T.0.011130	T.0.011130	CERK	ceramide kinase	CERK;ceramide kinase;LK4;dA59H18.2;dA59H18.3;hCERK;acylsphingosine kinase;lipid kinase 4;lipid kinase LK4;KIAA1646	FALSE	164
27846573	50616	T.0.009096	T.0.009096	IL22	interleukin 22	IL22;interleukin 22;IL-21;IL-22;IL-D110;IL-TIF;ILTIF;TIFIL-23;TIFa;zcyto18;interleukin-22;IL-10-related T-cell-derived inducible factor;cytokine Zcyto18;INTERLEUKIN 10-RELATED T CELL-DERIVED INDUCIBLE FACTOR	FALSE	2804
27846573	116379	T.0.001727	T.0.001727	IL22RA2	interleukin 22 receptor subunit alpha 2	IL22RA2;interleukin 22 receptor subunit alpha 2;IL-22 receptor alpha-2;IL-22 binding protein;CRF2-10;CRF2-S1;CRF2X;IL-22BP;IL-22R-alpha-2;IL-22RA2;ZCYTOR16;interleukin-22 receptor subunit alpha-2;cytokine receptor class-II member 10;cytokine receptor family type 2, soluble 1;interleukin 22 receptor, alpha 2;interleukin 22-binding protein;INTERLEUKIN 22 RECEPTOR, ALPHA-2;IL22BP	FALSE	86
27846573	7124	T.0.006877	T.0.006877	TNF	tumor necrosis factor	TNF;tumor necrosis factor;monocyte-derived TNF;macrophage-derived TNF;TNFalpha;ALPHA TUMOR NECROSIS FACTOR;DIF;TNF-alpha;TNFA;TNFSF2;TNLG1F;APC1 protein;TNF, macrophage-derived;TNF, monocyte-derived;TNF-a;cachectin;tumor necrosis factor ligand 1F;tumor necrosis factor ligand superfamily member 2;tumor necrosis factor-alpha;TUMOR NECROSIS FACTOR, ALPHA	FALSE	185710
27846573	58985	T.0.000718	T.0.000718	IL22RA1	interleukin 22 receptor subunit alpha 1	IL22RA1;interleukin 22 receptor subunit alpha 1;IL-22RAlpha;interleukin 22 receptor;CRF2-9;IL22R;IL22R1;interleukin-22 receptor subunit alpha-1;IL-22 receptor subunit alpha-1;IL-22R-alpha-1;IL-22RA1;cytokine receptor class-II member 9;cytokine receptor family 2 member 9;interleukin 22 receptor, alpha 1;zcytoR11;INTERLEUKIN 22 RECEPTOR, ALPHA-1	FALSE	200
27061439	5874	T.0.017022	T.0.017022	RAB27B	RAB27B, member RAS oncogene family	RAB27B;RAB27B, member RAS oncogene family;C25KG;ras-related protein Rab-27B;RAS-ASSOCIATED PROTEIN RAB27B	FALSE	122
27061439	5873	T.0.013504	T.0.013504	RAB27A	RAB27A, member RAS oncogene family	RAB27A;RAB27A, member RAS oncogene family;RAB-27A;GS2;HsT18676;RAB27;RAM;ras-related protein Rab-27A;GTP-binding protein Ram;mutant Ras-related protein Rab-27A;rab-27;RAS-ASSOCIATED PROTEIN RAB27A;RAS-RELATED GENE FROM MEGAKARYOCYTE	FALSE	582
27779311
27673380	8718	T.0.004642	T.0.004642	TNFRSF25	TNF receptor superfamily member 25	TNFRSF25;TNF receptor superfamily member 25;WSL protein;APO-3;DDR3;DR3;LARD;TNFRSF12;TR3;TRAMP;WSL-1;WSL-LR;tumor necrosis factor receptor superfamily member 25;apoptosis inducing receptor;apoptosis-inducing receptor AIR;apoptosis-mediating receptor DR3;apoptosis-mediating receptor TRAMP;death domain receptor 3 soluble form;death receptor beta;lymphocyte-associated receptor of death;protein WSL-1…	FALSE	319
27673380	3569	T.0.016826	T.0.016826	IL6	interleukin 6	IL6;interleukin 6;IFN-beta2;interleukin6;beta-2 interferon;interferon beta2;BSF-2;BSF2;CDF;HGF;HSF;IFN-beta-2;IFNB2;IL-6;interleukin-6;B-cell differentiation factor;B-cell stimulatory factor 2;CTL differentiation factor;hybridoma growth factor;interferon beta-2;interleukin BSF-2;INTERFERON, BETA-2;HEPATOCYTE STIMULATORY FACTOR	FALSE	117012
27673380	7124	T.0.006877	T.0.006877	TNF	tumor necrosis factor	TNF;tumor necrosis factor;monocyte-derived TNF;macrophage-derived TNF;TNFalpha;ALPHA TUMOR NECROSIS FACTOR;DIF;TNF-alpha;TNFA;TNFSF2;TNLG1F;APC1 protein;TNF, macrophage-derived;TNF, monocyte-derived;TNF-a;cachectin;tumor necrosis factor ligand 1F;tumor necrosis factor ligand superfamily member 2;tumor necrosis factor-alpha;TUMOR NECROSIS FACTOR, ALPHA	FALSE	185710
27673380	3606	T.0.016079	T.0.016079	IL18	interleukin 18	IL18;interleukin 18;interleukin 1gamma;IL 1gamma;IGIF;IL-18;IL-1g;IL1F4;interleukin-18;IFN-gamma-inducing factor;IL-1 gamma;iboctadekin;interleukin 18 (interferon-gamma-inducing factor);interleukin-1 gamma;INTERFERON-GAMMA-INDUCING FACTOR	FALSE	9193
27705005	125931	T.0.021800	T.0.021800	CEACAM20	carcinoembryonic antigen related cell adhesion molecule 20	CEACAM20;carcinoembryonic antigen related cell adhesion molecule 20;UNQ9366;carcinoembryonic antigen-related cell adhesion molecule 20;GPAD9366	FALSE	6
27705005	3586	T.0.005303	T.0.005303	IL10	interleukin 10	IL10;interleukin 10;interleukin10;interleukin X;IL-X;CSIF;GVHDS;IL-10;IL10A;TGIF;interleukin-10;T-cell growth inhibitory factor;cytokine synthesis inhibitory factor	FALSE	55456
27667579
27645751	64127	T.0.002283	T.0.002283	NOD2	nucleotide binding oligomerization domain containing 2	NOD2;nucleotide binding oligomerization domain containing 2;ACUG;BLAU;BLAUS;CARD15;CD;CLR16.3;IBD1;NLRC2;NOD2B;PSORAS1;YAOS;nucleotide-binding oligomerization domain-containing protein 2;NLR family, CARD domain containing 2;NOD-like receptor C2;caspase recruitment domain family, member 15;caspase recruitment domain protein 15;caspase recruitment domain-containing protein 15;inflammatory bowel dis…	FALSE	2983
27280586	2876	T.0.015230	T.0.015230	GPX1	glutathione peroxidase 1	GPX1;glutathione peroxidase 1;GPXD;GSHPX1;GSHPx-1;cellular glutathione peroxidase;GLUTATHIONE PEROXIDASE;GPX1 GLUTATHIONE PEROXIDASE DEFICIENCY, HEMOLYTIC ANEMIA POSSIBLY DUE TO	FALSE	27494
27280586	847	T.0.015195	T.0.015195	CAT	catalase	CAT;catalase;CAT ACATALASEMIA;ACATALASIA;CATALASE DEFICIENCY	FALSE	46171
27280586	4353	T.0.004776	T.0.004776	MPO	myeloperoxidase	MPO;myeloperoxidase	FALSE	20354
27280586	7124	T.0.006877	T.0.006877	TNF	tumor necrosis factor	TNF;tumor necrosis factor;monocyte-derived TNF;macrophage-derived TNF;TNFalpha;ALPHA TUMOR NECROSIS FACTOR;DIF;TNF-alpha;TNFA;TNFSF2;TNLG1F;APC1 protein;TNF, macrophage-derived;TNF, monocyte-derived;TNF-a;cachectin;tumor necrosis factor ligand 1F;tumor necrosis factor ligand superfamily member 2;tumor necrosis factor-alpha;TUMOR NECROSIS FACTOR, ALPHA	FALSE	185710
27280586	3605	T.0.013018	T.0.013018	IL17A	interleukin 17A	IL17A;interleukin 17A;interleukin 17;CTLA-8;CTLA8;IL-17;IL-17A;IL17;interleukin-17A;cytotoxic T-lymphocyte-associated antigen 8;cytotoxic T-lymphocyte-associated protein 8;interleukin 17 (cytotoxic T-lymphocyte-associated serine esterase 8);CYTOTOXIC T-LYMPHOCYTE-ASSOCIATED SERINE ESTERASE 8	FALSE	18234
27280586	3458	T.0.016259	T.0.016259	IFNG	interferon gamma	IFNG;interferon gamma;IMMUNE IFN;Interferongamma;IFNgamma;gammainterferon;gamma interferon;IFG;IFI;IFN-gamma;immune interferon;INTERFERON, GAMMA;IFN, IMMUNE	FALSE	113108
27243594	30009	T.0.008080	T.0.008080	TBX21	T-box 21	TBX21;T-box 21;TBX-21;tbox-21;t-box21;T-PET;T-bet;TBET;TBLYM;T-box transcription factor TBX21;T-box expressed in T cells;T-box protein 21;T-cell-specific T-box transcription factor T-bet;transcription factor TBLYM	FALSE	2811
27243594	50943	T.0.007042	T.0.007042	FOXP3	forkhead box P3	FOXP3;forkhead box P3;AIID;DIETER;IPEX;JM2;PIDX;XPID;forkhead box protein P3;FOXP3delta7;immune dysregulation, polyendocrinopathy, enteropathy, X-linked;immunodeficiency, polyendocrinopathy, enteropathy, X-linked;scurfin	FALSE	14229
27243594	2625	T.0.004053	T.0.004053	GATA3	GATA binding protein 3	GATA3;GATA binding protein 3;GATA-3;HDR;HDRS;trans-acting T-cell-specific transcription factor GATA-3;GATA-binding factor 3;GATA-BINDING PROTEIN 3;ENHANCER-BINDING PROTEIN GATA3	FALSE	3222
27243594	3596	T.0.016205	T.0.016205	IL13	interleukin 13	IL13;interleukin 13;IL-13;P600;interleukin-13	FALSE	11650
27243594	3605	T.0.013018	T.0.013018	IL17A	interleukin 17A	IL17A;interleukin 17A;interleukin 17;CTLA-8;CTLA8;IL-17;IL-17A;IL17;interleukin-17A;cytotoxic T-lymphocyte-associated antigen 8;cytotoxic T-lymphocyte-associated protein 8;interleukin 17 (cytotoxic T-lymphocyte-associated serine esterase 8);CYTOTOXIC T-LYMPHOCYTE-ASSOCIATED SERINE ESTERASE 8	FALSE	18234
27243594	3458	T.0.016259	T.0.016259	IFNG	interferon gamma	IFNG;interferon gamma;IMMUNE IFN;Interferongamma;IFNgamma;gammainterferon;gamma interferon;IFG;IFI;IFN-gamma;immune interferon;INTERFERON, GAMMA;IFN, IMMUNE	FALSE	113108
27206158
27178567	6097	T.0.002190	T.0.002190	RORC	RAR related orphan receptor C	RORC;RAR related orphan receptor C;nuclear receptor RORgamma;IMD42;NR1F3;RORG;RZR-GAMMA;RZRG;TOR;nuclear receptor ROR-gamma;RAR-related orphan nuclear receptor variant 2;RAR-related orphan receptor C;nuclear receptor RZR-gamma;nuclear receptor subfamily 1 group F member 3;retinoic acid-binding receptor gamma;retinoid-related orphan receptor gamma;RAR-RELATED ORPHAN RECEPTOR GAMMA	FALSE	1282
27178567	30009	T.0.008080	T.0.008080	TBX21	T-box 21	TBX21;T-box 21;TBX-21;tbox-21;t-box21;T-PET;T-bet;TBET;TBLYM;T-box transcription factor TBX21;T-box expressed in T cells;T-box protein 21;T-cell-specific T-box transcription factor T-bet;transcription factor TBLYM	FALSE	2811
27178567	3578	T.0.016951	T.0.016951	IL9	interleukin 9	IL9;interleukin 9;HP40;IL-9;P40;interleukin-9;T-cell growth factor p40;cytokine P40;homolog of mouse T cell and mast cell growth factor 40;p40 T-cell and mast cell growth factor;p40 cytokine;T-CELL/MAST CELL GROWTH FACTOR P40	FALSE	1719
27178567	51561	T.0.017121	T.0.017121	IL23A	interleukin 23 subunit alpha	IL23A;interleukin 23 subunit alpha;interleukin 23;IL 23alpha;IL23;IL-23;IL-23A;IL23P19;P19;SGRF;interleukin-23 subunit alpha;IL-23 subunit alpha;IL-23-A;IL-23p19;JKA3 induced upon T-cell activation;interleukin 23 p19 subunit;interleukin 23, alpha subunit p19;interleukin-23 subunit p19;interleukin-six, G-CSF related factor;INTERLEUKIN 23-ALPHA;INTERLEUKIN 23, p19 SUBUNIT	FALSE	5102
27178567	50943	T.0.007042	T.0.007042	FOXP3	forkhead box P3	FOXP3;forkhead box P3;AIID;DIETER;IPEX;JM2;PIDX;XPID;forkhead box protein P3;FOXP3delta7;immune dysregulation, polyendocrinopathy, enteropathy, X-linked;immunodeficiency, polyendocrinopathy, enteropathy, X-linked;scurfin	FALSE	14229
27178567	3662	T.0.015962	T.0.015962	IRF4	interferon regulatory factor 4	IRF4;interferon regulatory factor 4;MUM-1;LSIRF;MUM1;NF-EM5;SHEP8;lymphocyte-specific interferon regulatory factor;multiple myeloma oncogene 1;LYMPHOCYTE-SPECIFIC IRF	FALSE	2665
27178567	2625	T.0.004053	T.0.004053	GATA3	GATA binding protein 3	GATA3;GATA binding protein 3;GATA-3;HDR;HDRS;trans-acting T-cell-specific transcription factor GATA-3;GATA-binding factor 3;GATA-BINDING PROTEIN 3;ENHANCER-BINDING PROTEIN GATA3	FALSE	3222
27178567	3565	T.0.014763	T.0.014763	IL4	interleukin 4	IL4;interleukin 4;IL IV;interleukin4;BCGF-1;BCGF1;BSF-1;BSF1;IL-4;interleukin-4;B cell growth factor 1;B_cell stimulatory factor 1;binetrakin;interleukin 4 variant 2;lymphocyte stimulatory factor 1;pitrakinra;B-CELL STIMULATORY FACTOR 1	FALSE	46397
27178567	112744	T.0.008035	T.0.008035	IL17F	interleukin 17F	IL17F;interleukin 17F;CANDF6;IL-17F;ML-1;ML1;interleukin-17F;cytokine ML-1	FALSE	967
27178567	59067	T.0.009865	T.0.009865	IL21	interleukin 21	IL21;interleukin 21;CVID11;IL-21;Za11;interleukin-21;interleukin-21 isoform	FALSE	2505
27178567	3596	T.0.016205	T.0.016205	IL13	interleukin 13	IL13;interleukin 13;IL-13;P600;interleukin-13	FALSE	11650
27178567	50616	T.0.009096	T.0.009096	IL22	interleukin 22	IL22;interleukin 22;IL-21;IL-22;IL-D110;IL-TIF;ILTIF;TIFIL-23;TIFa;zcyto18;interleukin-22;IL-10-related T-cell-derived inducible factor;cytokine Zcyto18;INTERLEUKIN 10-RELATED T CELL-DERIVED INDUCIBLE FACTOR	FALSE	2804
27178567	3569	T.0.016826	T.0.016826	IL6	interleukin 6	IL6;interleukin 6;IFN-beta2;interleukin6;beta-2 interferon;interferon beta2;BSF-2;BSF2;CDF;HGF;HSF;IFN-beta-2;IFNB2;IL-6;interleukin-6;B-cell differentiation factor;B-cell stimulatory factor 2;CTL differentiation factor;hybridoma growth factor;interferon beta-2;interleukin BSF-2;INTERFERON, BETA-2;HEPATOCYTE STIMULATORY FACTOR	FALSE	117012
27178567	6688	T.0.003377	T.0.003377	SPI1	Spi-1 proto-oncogene	SPI1;Spi-1 proto-oncogene;v-SPI-1;OF;PU.1;SFPI1;SPI-1;SPI-A;transcription factor PU.1;31 kDa transforming protein;hematopoietic transcription factor PU.1;spleen focus forming virus (SFFV) proviral integration oncogene spi1;SPLEEN FOCUS FORMING VIRUS PROVIRAL INTEGRATION ONCOGENE SPI1;ONCOGENE SPI1;SFFV VIRUS-INDUCED MURINE ERYTHROLEUKEMIA ONCOGENE, MOUSE, HOMOLOG OF	FALSE	2195
27178567	7124	T.0.006877	T.0.006877	TNF	tumor necrosis factor	TNF;tumor necrosis factor;monocyte-derived TNF;macrophage-derived TNF;TNFalpha;ALPHA TUMOR NECROSIS FACTOR;DIF;TNF-alpha;TNFA;TNFSF2;TNLG1F;APC1 protein;TNF, macrophage-derived;TNF, monocyte-derived;TNF-a;cachectin;tumor necrosis factor ligand 1F;tumor necrosis factor ligand superfamily member 2;tumor necrosis factor-alpha;TUMOR NECROSIS FACTOR, ALPHA	FALSE	185710
27178567	3605	T.0.013018	T.0.013018	IL17A	interleukin 17A	IL17A;interleukin 17A;interleukin 17;CTLA-8;CTLA8;IL-17;IL-17A;IL17;interleukin-17A;cytotoxic T-lymphocyte-associated antigen 8;cytotoxic T-lymphocyte-associated protein 8;interleukin 17 (cytotoxic T-lymphocyte-associated serine esterase 8);CYTOTOXIC T-LYMPHOCYTE-ASSOCIATED SERINE ESTERASE 8	FALSE	18234
27178567	3458	T.0.016259	T.0.016259	IFNG	interferon gamma	IFNG;interferon gamma;IMMUNE IFN;Interferongamma;IFNgamma;gammainterferon;gamma interferon;IFG;IFI;IFN-gamma;immune interferon;INTERFERON, GAMMA;IFN, IMMUNE	FALSE	113108
27168239
27143302	146712	T.0.017852	T.0.017852	B3GNTL1	UDP-GlcNAc:betaGal beta-1,3-N-acetylglucosaminyltransferase like 1	B3GNTL1;UDP-GlcNAc:betaGal beta-1,3-N-acetylglucosaminyltransferase like 1;3-Gn-T8;B3GNT8;BGnT-8;beta-1;beta3Gn-T8;beta3GnTL1;UDP-GlcNAc:betaGal beta-1,3-N-acetylglucosaminyltransferase-like protein 1;BGnT-like protein 1;UDP-GlcNAc:betaGal beta-1,3-N-acetylglucosaminyltransferase 8;beta-1,3-Gn-T8;beta-1,3-N-acetylglucosaminyltransferase 8;beta1,3-N-acetylglucosaminyltransferase-like protein 1;bet…	FALSE	40971
27143302	10678	T.0.004303	T.0.004303	B3GNT2	UDP-GlcNAc:betaGal beta-1,3-N-acetylglucosaminyltransferase 2	B3GNT2;UDP-GlcNAc:betaGal beta-1,3-N-acetylglucosaminyltransferase 2;3-Gn-T1;3-Gn-T2;B3GN-T2;B3GNT;B3GNT-2;B3GNT1;BETA3GNT;BGNT2;BGnT-2;beta-1;beta3Gn-T1;beta3Gn-T2;N-acetyllactosaminide beta-1,3-N-acetylglucosaminyltransferase 2;UDP-GlcNAc:betaGal beta-1,3-N-acetylglucosaminyltransferase 1;beta-1,3-N-acetylglucosaminyltransferase bGnT-1;beta-1,3-N-acetylglucosaminyltransferase bGnT-2;BETA-1,3-N-…	FALSE	41003
27143302	56913	T.0.013283	T.0.013283	C1GALT1	core 1 synthase, glycoprotein-N-acetylgalactosamine 3-beta-galactosyltransferase 1	C1GALT1;core 1 synthase, glycoprotein-N-acetylgalactosamine 3-beta-galactosyltransferase 1;C1GAL-T1;C1GALT;T-synthase;glycoprotein-N-acetylgalactosamine 3-beta-galactosyltransferase 1;B3Gal-T8;core 1 O-glycan T-synthase;core 1 UDP-galactose:N-acetylgalactosamine-alpha-R beta 1,3-galactosyltransferase 1;core 1 beta3-Gal-T1;CORE 1 SYNTHASE, GLYCOPROTEIN-N-ACETYLGALACTOSAMINE 3-BETA-GALACTOSYLTRANSF…	FALSE	116
27143302	2650	T.0.003598	T.0.003598	GCNT1	glucosaminyl (N-acetyl) transferase 1, core 2	GCNT1;glucosaminyl (N-acetyl) transferase 1, core 2;beta-1,6-N-acetylglucosaminyl transferase;C2GNT;C2GNT-L;C2GNT1;G6NT;NACGT2;NAGCT2;beta-1,3-galactosyl-O-glycosyl-glycoprotein beta-1,6-N-acetylglucosaminyltransferase;beta-1,6-N-acetylglucosaminyltransferase;core 2 GnT;core 2 beta-1,6-N-acetylglucosaminyltransferase I;core 2 beta1,6 N-acetylglucosaminyltransferase-I;core 2 branching enzyme;core2…	FALSE	523
27143302	140687	T.0.044959	T.0.044959	GCNT7	glucosaminyl (N-acetyl) transferase family member 7	GCNT7;glucosaminyl (N-acetyl) transferase family member 7;C20orf105;dJ1153D9.2;gcnt;beta-1,3-galactosyl-O-glycosyl-glycoprotein beta-1,6-N-acetylglucosaminyltransferase 7;beta 1,6-N-acetylglucosaminyltransferase	FALSE	447
27045424
26994620
26976761	3578	T.0.016951	T.0.016951	IL9	interleukin 9	IL9;interleukin 9;HP40;IL-9;P40;interleukin-9;T-cell growth factor p40;cytokine P40;homolog of mouse T cell and mast cell growth factor 40;p40 T-cell and mast cell growth factor;p40 cytokine;T-CELL/MAST CELL GROWTH FACTOR P40	FALSE	1719
26976761	3581	T.0.004089	T.0.004089	IL9R	interleukin 9 receptor	IL9R;interleukin 9 receptor;CD129;IL-9R;interleukin-9 receptor;IL-9 receptor	FALSE	170
26939853	7124	T.0.006877	T.0.006877	TNF	tumor necrosis factor	TNF;tumor necrosis factor;monocyte-derived TNF;macrophage-derived TNF;TNFalpha;ALPHA TUMOR NECROSIS FACTOR;DIF;TNF-alpha;TNFA;TNFSF2;TNLG1F;APC1 protein;TNF, macrophage-derived;TNF, monocyte-derived;TNF-a;cachectin;tumor necrosis factor ligand 1F;tumor necrosis factor ligand superfamily member 2;tumor necrosis factor-alpha;TUMOR NECROSIS FACTOR, ALPHA	FALSE	185710
26902932
26900284
26899163
26892389
26882261	3553	T.0.001691	T.0.001691	IL1B	interleukin 1 beta	IL1B;interleukin 1 beta;beta interleukin 1;interleukin 1beta;ILI beta;IL I beta;IL Ibeta;IL1beta;IL-1beta;interleukin Ibeta;interleukin I beta;interleukin1beta;interleukin1 beta;IL1-B;IL-1;IL1-BETA;IL1F2;interleukin-1 beta;IL-1 beta;catabolin;preinterleukin 1 beta;pro-interleukin-1-beta;INTERLEUKIN 1-BETA	FALSE	72209
26882261	5133	T.0.003433	T.0.003433	PDCD1	programmed cell death 1	PDCD1;programmed cell death 1;CD279;PD-1;PD1;SLEB2;hPD-1;hPD-l;hSLE1;programmed cell death protein 1;programmed cell death 1 protein;protein PD-1;systemic lupus erythematosus susceptibility 2	FALSE	4418
26882261	3569	T.0.016826	T.0.016826	IL6	interleukin 6	IL6;interleukin 6;IFN-beta2;interleukin6;beta-2 interferon;interferon beta2;BSF-2;BSF2;CDF;HGF;HSF;IFN-beta-2;IFNB2;IL-6;interleukin-6;B-cell differentiation factor;B-cell stimulatory factor 2;CTL differentiation factor;hybridoma growth factor;interferon beta-2;interleukin BSF-2;INTERFERON, BETA-2;HEPATOCYTE STIMULATORY FACTOR	FALSE	117012
26882261	7124	T.0.006877	T.0.006877	TNF	tumor necrosis factor	TNF;tumor necrosis factor;monocyte-derived TNF;macrophage-derived TNF;TNFalpha;ALPHA TUMOR NECROSIS FACTOR;DIF;TNF-alpha;TNFA;TNFSF2;TNLG1F;APC1 protein;TNF, macrophage-derived;TNF, monocyte-derived;TNF-a;cachectin;tumor necrosis factor ligand 1F;tumor necrosis factor ligand superfamily member 2;tumor necrosis factor-alpha;TUMOR NECROSIS FACTOR, ALPHA	FALSE	185710
26813344	8808	T.0.000165	T.0.000165	IL1RL2	interleukin 1 receptor like 2	IL1RL2;interleukin 1 receptor like 2;IL-1Rrp2;IL-36R;IL1R-rp2;IL1RRP2;interleukin-1 receptor-like 2;IL-1 receptor-related protein 2;IL-36 receptor;interleukin-1 receptor-related protein 2;INTERLEUKIN 1 RECEPTOR-LIKE 2	FALSE	107
26778581	3820	T.0.004031	T.0.004031	KLRB1	killer cell lectin like receptor B1	KLRB1;killer cell lectin like receptor B1;CD161;CLEC5B;NKR;NKR-P1;NKR-P1A;NKRP1A;hNKR-P1A;killer cell lectin-like receptor subfamily B member 1;C-type lectin domain family 5 member B;killer cell lectin-like receptor subfamily B, member 1;natural killer cell surface protein P1A;KILLER CELL LECTIN-LIKE RECEPTOR, SUBFAMILY B, MEMBER 1	FALSE	885
26778581	4397	T.0.041258	T.0.041258	MS	multiple sclerosis	MS;multiple sclerosis;disseminated sclerosis;MS1;MULTIPLE SCLEROSIS, SUSCEPTIBILITY TO;DISSEMINATED SCLEROSIS MULTIPLE SCLEROSIS, SUSCEPTIBILITY TO, 1	FALSE	58296
26778581	3140	T.0.000109	T.0.000109	MR1	major histocompatibility complex, class I-related	MR1;major histocompatibility complex, class I-related;MR1 protein;MR1 gene;HLALS;major histocompatibility complex class I-related gene protein;MHC class I-like antigen MR-1;MHC class-I related-gene protein;major histocompatibility complex, class I-like sequence;MHC-RELATED PROTEIN 1	FALSE	294
26760399
26627459	4790	T.0.016113	T.0.016113	NFKB1	nuclear factor kappa B subunit 1	NFKB1;nuclear factor kappa B subunit 1;NFkappa-B;NFKB-1;NFKAPPAB1;NF-KAPPAB1;NF-KAPPA-B1;NFKAPPAB-1;NF-KAPPAB-1;CVID12;EBP-1;KBF1;NF-kB1;NF-kappa-B;NF-kappaB;NFKB-p105;NFKB-p50;NFkappaB;p105;p50;nuclear factor NF-kappa-B p105 subunit;DNA-binding factor KBF1;NF-kappabeta;nuclear factor NF-kappa-B p50 subunit;nuclear factor kappa-B DNA binding subunit;nuclear factor of kappa light polypeptide gene …	FALSE	85347
26559094
26551552	8174	T.0.000152	T.0.000152	MADCAM1	mucosal vascular addressin cell adhesion molecule 1	MADCAM1;mucosal vascular addressin cell adhesion molecule 1;MUCOSAL ADDRESSIN;MACAM1;mucosal addressin cell adhesion molecule 1;MAdCAM-1;hMAdCAM-1;ADDRESSIN, MUCOSAL	FALSE	649
26551552	933	T.0.004162	T.0.004162	CD22	CD22 molecule	CD22;CD22 molecule;SIGLEC-2;SIGLEC2;B-cell receptor CD22;B-lymphocyte cell adhesion molecule;BL-CAM;CD22 antigen;T-cell surface antigen Leu-14;sialic acid-binding Ig-like lectin 2;B-CELL ANTIGEN CD22;SIALIC ACID-BINDING IMMUNOGLOBULIN-LIKE LECTIN 2	FALSE	1937
26551552	2838	T.0.003607	T.0.003607	GPR15	G protein-coupled receptor 15	GPR15;G protein-coupled receptor 15;GPR-15;BOB;G-protein coupled receptor 15;brother of Bonzo	FALSE	110
26427763
26398682
26376478	2625	T.0.004053	T.0.004053	GATA3	GATA binding protein 3	GATA3;GATA binding protein 3;GATA-3;HDR;HDRS;trans-acting T-cell-specific transcription factor GATA-3;GATA-binding factor 3;GATA-BINDING PROTEIN 3;ENHANCER-BINDING PROTEIN GATA3	FALSE	3222
26376478	3565	T.0.014763	T.0.014763	IL4	interleukin 4	IL4;interleukin 4;IL IV;interleukin4;BCGF-1;BCGF1;BSF-1;BSF1;IL-4;interleukin-4;B cell growth factor 1;B_cell stimulatory factor 1;binetrakin;interleukin 4 variant 2;lymphocyte stimulatory factor 1;pitrakinra;B-CELL STIMULATORY FACTOR 1	FALSE	46397
26376478	3596	T.0.016205	T.0.016205	IL13	interleukin 13	IL13;interleukin 13;IL-13;P600;interleukin-13	FALSE	11650
26376478	3567	T.0.006238	T.0.006238	IL5	interleukin 5	IL5;interleukin 5;interleukin5;EDF;IL-5;TRF;interleukin-5;B-cell differentiation factor I;T-cell replacing factor;colony-stimulating factor, eosinophil;eosinophil differentiation factor	FALSE	14265
26287588	64127	T.0.002283	T.0.002283	NOD2	nucleotide binding oligomerization domain containing 2	NOD2;nucleotide binding oligomerization domain containing 2;ACUG;BLAU;BLAUS;CARD15;CD;CLR16.3;IBD1;NLRC2;NOD2B;PSORAS1;YAOS;nucleotide-binding oligomerization domain-containing protein 2;NLR family, CARD domain containing 2;NOD-like receptor C2;caspase recruitment domain family, member 15;caspase recruitment domain protein 15;caspase recruitment domain-containing protein 15;inflammatory bowel dis…	FALSE	2983
26287588	120892	T.0.001565	T.0.001565	LRRK2	leucine rich repeat kinase 2	LRRK2;leucine rich repeat kinase 2;AURA17;DARDARIN;PARK8;RIPK7;ROCO2;leucine-rich repeat serine/threonine-protein kinase 2;augmented in rheumatoid arthritis 17;LEUCINE-RICH REPEAT KINASE 2	FALSE	1848
26272906	6097	T.0.002190	T.0.002190	RORC	RAR related orphan receptor C	RORC;RAR related orphan receptor C;nuclear receptor RORgamma;IMD42;NR1F3;RORG;RZR-GAMMA;RZRG;TOR;nuclear receptor ROR-gamma;RAR-related orphan nuclear receptor variant 2;RAR-related orphan receptor C;nuclear receptor RZR-gamma;nuclear receptor subfamily 1 group F member 3;retinoic acid-binding receptor gamma;retinoid-related orphan receptor gamma;RAR-RELATED ORPHAN RECEPTOR GAMMA	FALSE	1282
26272906	50943	T.0.007042	T.0.007042	FOXP3	forkhead box P3	FOXP3;forkhead box P3;AIID;DIETER;IPEX;JM2;PIDX;XPID;forkhead box protein P3;FOXP3delta7;immune dysregulation, polyendocrinopathy, enteropathy, X-linked;immunodeficiency, polyendocrinopathy, enteropathy, X-linked;scurfin	FALSE	14229
26261005	27178	T.0.003850	T.0.003850	IL37	interleukin 37	IL37;interleukin 37;FIL1zeta;FIL1;FIL1(ZETA);FIL1Z;IL-1F7;IL-1H;IL-1H4;IL-1RP1;IL-37;IL1F7;IL1H4;IL1RP1;interleukin-37;FIL1 zeta;IL-1 zeta;IL-1F7b (IL-1H4, IL-1H, IL-1RP1);IL-1X protein;IL1F7 (canonical product IL-1F7b);interleukin 1 family member 7;interleukin 1, zeta;interleukin-1 homolog 4;interleukin-1 superfamily z;interleukin-1-related protein;interleukin-23;INTERLEUKIN 1 FAMILY, MEMBER 7;F…	FALSE	2843
26261005	149233	T.0.012180	T.0.012180	IL23R	interleukin 23 receptor	IL23R;interleukin 23 receptor;interleukin-23 receptor;IL-23 receptor	FALSE	829
26261005	51561	T.0.017121	T.0.017121	IL23A	interleukin 23 subunit alpha	IL23A;interleukin 23 subunit alpha;interleukin 23;IL 23alpha;IL23;IL-23;IL-23A;IL23P19;P19;SGRF;interleukin-23 subunit alpha;IL-23 subunit alpha;IL-23-A;IL-23p19;JKA3 induced upon T-cell activation;interleukin 23 p19 subunit;interleukin 23, alpha subunit p19;interleukin-23 subunit p19;interleukin-six, G-CSF related factor;INTERLEUKIN 23-ALPHA;INTERLEUKIN 23, p19 SUBUNIT	FALSE	5102
26261005	53905	T.0.008124	T.0.008124	DUOX1	dual oxidase 1	DUOX1;dual oxidase 1;DUOX-1;LNOX1;NOXEF1;THOX1;NADPH thyroid oxidase 1;flavoprotein NADPH oxidase;large NOX 1;long NOX 1;nicotinamide adenine dinucleotide phosphate oxidase;thyroid oxidase 1	FALSE	1070
26261005	50616	T.0.009096	T.0.009096	IL22	interleukin 22	IL22;interleukin 22;IL-21;IL-22;IL-D110;IL-TIF;ILTIF;TIFIL-23;TIFa;zcyto18;interleukin-22;IL-10-related T-cell-derived inducible factor;cytokine Zcyto18;INTERLEUKIN 10-RELATED T CELL-DERIVED INDUCIBLE FACTOR	FALSE	2804
26261005	50506	T.0.014567	T.0.014567	DUOX2	dual oxidase 2	DUOX2;dual oxidase 2;LNOX2;NOXEF2;P138-TOX;TDH6;THOX2;NADH/NADPH thyroid oxidase p138-tox;NADPH oxidase/peroxidase DUOX2;NADPH thyroid oxidase 2;dual oxidase-like domains 2;flavoprotein NADPH oxidase;large NOX 2;long NOX 2;nicotinamide adenine dinucleotide phosphate oxidase;p138 thyroid oxidase;thyroid oxidase 2	FALSE	1111
26261005	3605	T.0.013018	T.0.013018	IL17A	interleukin 17A	IL17A;interleukin 17A;interleukin 17;CTLA-8;CTLA8;IL-17;IL-17A;IL17;interleukin-17A;cytotoxic T-lymphocyte-associated antigen 8;cytotoxic T-lymphocyte-associated protein 8;interleukin 17 (cytotoxic T-lymphocyte-associated serine esterase 8);CYTOTOXIC T-LYMPHOCYTE-ASSOCIATED SERINE ESTERASE 8	FALSE	18234
26237551	5862	T.0.015452	T.0.015452	RAB2A	RAB2A, member RAS oncogene family	RAB2A;RAB2A, member RAS oncogene family;RAB-2-A;RAB-2A;RAB2-A;RAB-2;LHX;RAB2;ras-related protein Rab-2A;RAB2, member RAS oncogene family;small GTP binding protein RAB2A;RAS-ASSOCIATED PROTEIN RAB2	FALSE	205
26237551	64127	T.0.002283	T.0.002283	NOD2	nucleotide binding oligomerization domain containing 2	NOD2;nucleotide binding oligomerization domain containing 2;ACUG;BLAU;BLAUS;CARD15;CD;CLR16.3;IBD1;NLRC2;NOD2B;PSORAS1;YAOS;nucleotide-binding oligomerization domain-containing protein 2;NLR family, CARD domain containing 2;NOD-like receptor C2;caspase recruitment domain family, member 15;caspase recruitment domain protein 15;caspase recruitment domain-containing protein 15;inflammatory bowel dis…	FALSE	2983
26237551	120892	T.0.001565	T.0.001565	LRRK2	leucine rich repeat kinase 2	LRRK2;leucine rich repeat kinase 2;AURA17;DARDARIN;PARK8;RIPK7;ROCO2;leucine-rich repeat serine/threonine-protein kinase 2;augmented in rheumatoid arthritis 17;LEUCINE-RICH REPEAT KINASE 2	FALSE	1848
26232455	50616	T.0.009096	T.0.009096	IL22	interleukin 22	IL22;interleukin 22;IL-21;IL-22;IL-D110;IL-TIF;ILTIF;TIFIL-23;TIFa;zcyto18;interleukin-22;IL-10-related T-cell-derived inducible factor;cytokine Zcyto18;INTERLEUKIN 10-RELATED T CELL-DERIVED INDUCIBLE FACTOR	FALSE	2804
26232455	6774	T.0.010356	T.0.010356	STAT3	signal transducer and activator of transcription 3	STAT3;signal transducer and activator of transcription 3;STAT-3;ADMIO;ADMIO1;APRF;HIES;DNA-binding protein APRF;acute-phase response factor	FALSE	19892
26218141	3586	T.0.005303	T.0.005303	IL10	interleukin 10	IL10;interleukin 10;interleukin10;interleukin X;IL-X;CSIF;GVHDS;IL-10;IL10A;TGIF;interleukin-10;T-cell growth inhibitory factor;cytokine synthesis inhibitory factor	FALSE	55456
26160380	6097	T.0.002190	T.0.002190	RORC	RAR related orphan receptor C	RORC;RAR related orphan receptor C;nuclear receptor RORgamma;IMD42;NR1F3;RORG;RZR-GAMMA;RZRG;TOR;nuclear receptor ROR-gamma;RAR-related orphan nuclear receptor variant 2;RAR-related orphan receptor C;nuclear receptor RZR-gamma;nuclear receptor subfamily 1 group F member 3;retinoic acid-binding receptor gamma;retinoid-related orphan receptor gamma;RAR-RELATED ORPHAN RECEPTOR GAMMA	FALSE	1282
26002031
25987796	925	T.0.016246	T.0.016246	CD8A	CD8a molecule	CD8A;CD8a molecule;CD8;Leu2;MAL;p32;T-cell surface glycoprotein CD8 alpha chain;CD8 antigen, alpha polypeptide (p32);Leu2 T-lymphocyte antigen;OKT8 T-cell antigen;T cell co-receptor;T-cell antigen Leu2;T-lymphocyte differentiation antigen T8/Leu-2;T8 T-cell antigen;CD8 ANTIGEN, ALPHA POLYPEPTIDE;CD8 T-CELL ANTIGEN LEU2	FALSE	84904
25987796	146059	T.0.010897	T.0.010897	CDAN1	codanin 1	CDAN1;codanin 1;type I congenital dyserythropoietic anemia;CDA1;CDAI;CDAN1A;DLT;PRO1295;codanin-1;congenital dyserythropoietic anemia, type I;discs lost homolog;DISCS LOST, DROSOPHILA, HOMOLOG OF	FALSE	1180
25814256
25807184
25775229
25738413
25666708
25651073
25597840
25581829	115004	T.0.011116	T.0.011116	CGAS	cyclic GMP-AMP synthase	CGAS;cyclic GMP-AMP synthase;C6orf150;MB21D1;h-cGAS;2'3'-cGAMP synthase;Mab-21 domain containing 1;cGAMP synthase;mab-21 domain-containing protein 1;protein MB21D1	FALSE	611
25581829	340061	T.0.020827	T.0.020827	TMEM173	transmembrane protein 173	TMEM173;transmembrane protein 173;ERIS;MITA;MPYS;NET23;SAVI;STING;hMITA;hSTING;stimulator of interferon genes protein;N-terminal methionine-proline-tyrosine-serine plasma membrane tetraspanner;endoplasmic reticulum IFN stimulator;endoplasmic reticulum interferon stimulator;mitochondrial mediator of IRF3 activation;STIMULATOR OF INTERFERON GENES;MEDIATOR OF IRF3 ACTIVATION	FALSE	663
25575570
25561785	3586	T.0.005303	T.0.005303	IL10	interleukin 10	IL10;interleukin 10;interleukin10;interleukin X;IL-X;CSIF;GVHDS;IL-10;IL10A;TGIF;interleukin-10;T-cell growth inhibitory factor;cytokine synthesis inhibitory factor	FALSE	55456
25561785	50616	T.0.009096	T.0.009096	IL22	interleukin 22	IL22;interleukin 22;IL-21;IL-22;IL-D110;IL-TIF;ILTIF;TIFIL-23;TIFa;zcyto18;interleukin-22;IL-10-related T-cell-derived inducible factor;cytokine Zcyto18;INTERLEUKIN 10-RELATED T CELL-DERIVED INDUCIBLE FACTOR	FALSE	2804
25561785	6774	T.0.010356	T.0.010356	STAT3	signal transducer and activator of transcription 3	STAT3;signal transducer and activator of transcription 3;STAT-3;ADMIO;ADMIO1;APRF;HIES;DNA-binding protein APRF;acute-phase response factor	FALSE	19892
25498760	3586	T.0.005303	T.0.005303	IL10	interleukin 10	IL10;interleukin 10;interleukin10;interleukin X;IL-X;CSIF;GVHDS;IL-10;IL10A;TGIF;interleukin-10;T-cell growth inhibitory factor;cytokine synthesis inhibitory factor	FALSE	55456
25498760	6288	T.0.010673	T.0.010673	SAA1	serum amyloid A1	SAA1;serum amyloid A1;SAA-1;SERUM AMYLOID A;PIG4;SAA;SAA2;TP53I4;serum amyloid A-1 protein;serum amyloid A protein;tumor protein p53 inducible protein 4;AMYLOID A, SERUM	FALSE	4522
25498760	3682	T.0.016234	T.0.016234	ITGAE	integrin subunit alpha E	ITGAE;integrin subunit alpha E;alphaE integrin;alpha E integrin;integrin alphaE;IG-F1;IGF-1;ALPHA-E INTEGRIN;CD103;HUMINAE;integrin alpha-E;HML-1 antigen;antigen CD103, human mucosal lymphocyte antigen 1 alpha polypeptide;human mucosal lymphocyte antigen 1, alpha polypeptide;integrin alpha-IEL;integrin, alpha E (antigen CD103, human mucosal lymphocyte antigen 1 alpha polypeptide);mucosal lymphocy…	FALSE	15016
25466587
25400448	248	T.0.011958	T.0.011958	ALPI	alkaline phosphatase, intestinal	ALPI;alkaline phosphatase, intestinal;IAP;intestinal-type alkaline phosphatase;Kasahara isozyme;alkaline phosphomonoesterase;glycerophosphatase;intestinal alkaline phosphatase	FALSE	630
25356041
25291356	55054	T.0.003724	T.0.003724	ATG16L1	autophagy related 16 like 1	ATG16L1;autophagy related 16 like 1;APG16L;ATG16A;ATG16L;IBD10;WDR30;autophagy-related protein 16-1;APG16L beta;ATG16 autophagy related 16-like 1;WD repeat domain 30;AUTOPHAGY 16-LIKE 1;APG16-LIKE	FALSE	549
25269707	4792	T.0.015883	T.0.015883	NFKBIA	NFKB inhibitor alpha	NFKBIA;NFKB inhibitor alpha;NFkappaB inhibitor alpha;NF-kappaB inhibitor alpha;IkBalpha;I-KAPPAB-ALPHA;I-KAPPA-BALPHA;I kappaB alpha;IkappaB alpha;I kappaBalpha;IKBA;MAD-3;NFKBI;NF-kappa-B inhibitor alpha;I-kappa-B-alpha;IkappaBalpha;ikB-alpha;major histocompatibility complex enhancer-binding protein MAD3;nuclear factor of kappa light chain gene enhancer in B-cells;nuclear factor of kappa light p…	FALSE	11495
25269707	4790	T.0.016113	T.0.016113	NFKB1	nuclear factor kappa B subunit 1	NFKB1;nuclear factor kappa B subunit 1;NFkappa-B;NFKB-1;NFKAPPAB1;NF-KAPPAB1;NF-KAPPA-B1;NFKAPPAB-1;NF-KAPPAB-1;CVID12;EBP-1;KBF1;NF-kB1;NF-kappa-B;NF-kappaB;NFKB-p105;NFKB-p50;NFkappaB;p105;p50;nuclear factor NF-kappa-B p105 subunit;DNA-binding factor KBF1;NF-kappabeta;nuclear factor NF-kappa-B p50 subunit;nuclear factor kappa-B DNA binding subunit;nuclear factor of kappa light polypeptide gene …	FALSE	85347
25269707	834	T.0.007225	T.0.007225	CASP1	caspase 1	CASP1;caspase 1;ICE PROTEASE;CASPASE I;ICE;IL1BC;P45;caspase-1;CASP1 nirs variant 1;IL-1 beta-converting enzyme;IL1B-convertase;caspase 1, apoptosis-related cysteine peptidase;interleukin 1, beta, convertase;interleukin 1-B converting enzyme;CASPASE 1, APOPTOSIS-RELATED CYSTEINE PROTEASE;INTERLEUKIN 1-BETA CONVERTASE	FALSE	6308
25269707	7124	T.0.006877	T.0.006877	TNF	tumor necrosis factor	TNF;tumor necrosis factor;monocyte-derived TNF;macrophage-derived TNF;TNFalpha;ALPHA TUMOR NECROSIS FACTOR;DIF;TNF-alpha;TNFA;TNFSF2;TNLG1F;APC1 protein;TNF, macrophage-derived;TNF, monocyte-derived;TNF-a;cachectin;tumor necrosis factor ligand 1F;tumor necrosis factor ligand superfamily member 2;tumor necrosis factor-alpha;TUMOR NECROSIS FACTOR, ALPHA	FALSE	185710
25269707	5970	T.0.015037	T.0.015037	RELA	RELA proto-oncogene, NF-kB subunit	RELA;RELA proto-oncogene, NF-kB subunit;NFKB3;p65;transcription factor p65;NF-kappa-B p65delta3;NF-kappa-B transcription factor p65;nuclear factor NF-kappa-B p65 subunit;nuclear factor of kappa light polypeptide gene enhancer in B-cells 3;v-rel avian reticuloendotheliosis viral oncogene homolog A;v-rel reticuloendotheliosis viral oncogene homolog A;NUCLEAR FACTOR KAPPA-B, SUBUNIT 3;TRANSCRIPTION …	FALSE	7500
25269707	3606	T.0.016079	T.0.016079	IL18	interleukin 18	IL18;interleukin 18;interleukin 1gamma;IL 1gamma;IGIF;IL-18;IL-1g;IL1F4;interleukin-18;IFN-gamma-inducing factor;IL-1 gamma;iboctadekin;interleukin 18 (interferon-gamma-inducing factor);interleukin-1 gamma;INTERFERON-GAMMA-INDUCING FACTOR	FALSE	9193
25269704	8718	T.0.004642	T.0.004642	TNFRSF25	TNF receptor superfamily member 25	TNFRSF25;TNF receptor superfamily member 25;WSL protein;APO-3;DDR3;DR3;LARD;TNFRSF12;TR3;TRAMP;WSL-1;WSL-LR;tumor necrosis factor receptor superfamily member 25;apoptosis inducing receptor;apoptosis-inducing receptor AIR;apoptosis-mediating receptor DR3;apoptosis-mediating receptor TRAMP;death domain receptor 3 soluble form;death receptor beta;lymphocyte-associated receptor of death;protein WSL-1…	FALSE	319
25269704	3600	T.0.003923	T.0.003923	IL15	interleukin 15	IL15;interleukin 15;IL-15;interleukin-15	FALSE	5394
25269704	3586	T.0.005303	T.0.005303	IL10	interleukin 10	IL10;interleukin 10;interleukin10;interleukin X;IL-X;CSIF;GVHDS;IL-10;IL10A;TGIF;interleukin-10;T-cell growth inhibitory factor;cytokine synthesis inhibitory factor	FALSE	55456
25269704	3596	T.0.016205	T.0.016205	IL13	interleukin 13	IL13;interleukin 13;IL-13;P600;interleukin-13	FALSE	11650
25269704	9966	T.0.006836	T.0.006836	TNFSF15	TNF superfamily member 15	TNFSF15;TNF superfamily member 15;tumor necrosis factor superfamily 15;TNFSF-15;TL1;TL1A;TNLG1B;VEGI;VEGI192A;tumor necrosis factor ligand superfamily member 15;TNF ligand-related molecule 1;TNF superfamily ligand TL1A;tumor necrosis factor (ligand) superfamily, member 15;tumor necrosis factor ligand 1B;tumor necrosis factor superfamily member 15;vascular endothelial cell growth inhibitor;vascula…	FALSE	464
25269704	50616	T.0.009096	T.0.009096	IL22	interleukin 22	IL22;interleukin 22;IL-21;IL-22;IL-D110;IL-TIF;ILTIF;TIFIL-23;TIFa;zcyto18;interleukin-22;IL-10-related T-cell-derived inducible factor;cytokine Zcyto18;INTERLEUKIN 10-RELATED T CELL-DERIVED INDUCIBLE FACTOR	FALSE	2804
25269704	3569	T.0.016826	T.0.016826	IL6	interleukin 6	IL6;interleukin 6;IFN-beta2;interleukin6;beta-2 interferon;interferon beta2;BSF-2;BSF2;CDF;HGF;HSF;IFN-beta-2;IFNB2;IL-6;interleukin-6;B-cell differentiation factor;B-cell stimulatory factor 2;CTL differentiation factor;hybridoma growth factor;interferon beta-2;interleukin BSF-2;INTERFERON, BETA-2;HEPATOCYTE STIMULATORY FACTOR	FALSE	117012
25269704	7124	T.0.006877	T.0.006877	TNF	tumor necrosis factor	TNF;tumor necrosis factor;monocyte-derived TNF;macrophage-derived TNF;TNFalpha;ALPHA TUMOR NECROSIS FACTOR;DIF;TNF-alpha;TNFA;TNFSF2;TNLG1F;APC1 protein;TNF, macrophage-derived;TNF, monocyte-derived;TNF-a;cachectin;tumor necrosis factor ligand 1F;tumor necrosis factor ligand superfamily member 2;tumor necrosis factor-alpha;TUMOR NECROSIS FACTOR, ALPHA	FALSE	185710
25269704	3567	T.0.006238	T.0.006238	IL5	interleukin 5	IL5;interleukin 5;interleukin5;EDF;IL-5;TRF;interleukin-5;B-cell differentiation factor I;T-cell replacing factor;colony-stimulating factor, eosinophil;eosinophil differentiation factor	FALSE	14265
25269704	1437	T.0.002259	T.0.002259	CSF2	colony stimulating factor 2	CSF2;colony stimulating factor 2;CSF;GMCSF;granulocyte-macrophage colony-stimulating factor;colony stimulating factor 2 (granulocyte-macrophage);granulocyte macrophage-colony stimulating factor;molgramostin;sargramostim;COLONY-STIMULATING FACTOR 2	FALSE	19679
25269704	3606	T.0.016079	T.0.016079	IL18	interleukin 18	IL18;interleukin 18;interleukin 1gamma;IL 1gamma;IGIF;IL-18;IL-1g;IL1F4;interleukin-18;IFN-gamma-inducing factor;IL-1 gamma;iboctadekin;interleukin 18 (interferon-gamma-inducing factor);interleukin-1 gamma;INTERFERON-GAMMA-INDUCING FACTOR	FALSE	9193
25269704	3458	T.0.016259	T.0.016259	IFNG	interferon gamma	IFNG;interferon gamma;IMMUNE IFN;Interferongamma;IFNgamma;gammainterferon;gamma interferon;IFG;IFI;IFN-gamma;immune interferon;INTERFERON, GAMMA;IFN, IMMUNE	FALSE	113108
25131220
25112700	30009	T.0.008080	T.0.008080	TBX21	T-box 21	TBX21;T-box 21;TBX-21;tbox-21;t-box21;T-PET;T-bet;TBET;TBLYM;T-box transcription factor TBX21;T-box expressed in T cells;T-box protein 21;T-cell-specific T-box transcription factor T-bet;transcription factor TBLYM	FALSE	2811
25112700	90865	T.0.011222	T.0.011222	IL33	interleukin 33	IL33;interleukin 33;C9orf26;DVS27;IL1F11;NF-HEV;NFEHEV;interleukin-33;DVS27-related protein;interleukin-1 family member 11;nuclear factor for high endothelial venules;nuclear factor from high endothelial venules;NFHEV;CHROMOSOME 9 OPEN READING FRAME 26	FALSE	1481
25112700	2625	T.0.004053	T.0.004053	GATA3	GATA binding protein 3	GATA3;GATA binding protein 3;GATA-3;HDR;HDRS;trans-acting T-cell-specific transcription factor GATA-3;GATA-binding factor 3;GATA-BINDING PROTEIN 3;ENHANCER-BINDING PROTEIN GATA3	FALSE	3222
25112700	3586	T.0.005303	T.0.005303	IL10	interleukin 10	IL10;interleukin 10;interleukin10;interleukin X;IL-X;CSIF;GVHDS;IL-10;IL10A;TGIF;interleukin-10;T-cell growth inhibitory factor;cytokine synthesis inhibitory factor	FALSE	55456
25112700	3605	T.0.013018	T.0.013018	IL17A	interleukin 17A	IL17A;interleukin 17A;interleukin 17;CTLA-8;CTLA8;IL-17;IL-17A;IL17;interleukin-17A;cytotoxic T-lymphocyte-associated antigen 8;cytotoxic T-lymphocyte-associated protein 8;interleukin 17 (cytotoxic T-lymphocyte-associated serine esterase 8);CYTOTOXIC T-LYMPHOCYTE-ASSOCIATED SERINE ESTERASE 8	FALSE	18234
25110406	324	T.0.014894	T.0.014894	APC	APC, WNT signaling pathway regulator	APC;APC, WNT signaling pathway regulator;GARDNER SYNDROME;FAMILIAL ADENOMATOUS POLYPOSIS;FAMILIAL POLYPOSIS OF THE COLON;ADENOMATOUS POLYPOSIS OF THE COLON;adenomatosis polyposis coli;APC protein;BTPS2;DP2;DP2.5;DP3;GS;PPP1R46;adenomatous polyposis coli protein;WNT signaling pathway regulator;adenomatosis polyposis coli tumor suppressor;deleted in polyposis 2.5;protein phosphatase 1, regulatory s…	FALSE	6927
25110405
25110250
24937444	3689	T.0.016171	T.0.016171	ITGB2	integrin subunit beta 2	ITGB2;integrin subunit beta 2;beta-2 integrin;integrinbeta2;integrin beta2;beta2integrin;beta2 integrin;beta 2 integrin;CD18;LAD;LCAMB;LFA-1;MAC-1;MF17;MFI7;integrin beta-2;cell surface adhesion glycoprotein (LFA-1/CR3/P150,959 beta subunit precursor);complement component 3 receptor 3 and 4 subunit;complement receptor C3 beta-subunit;integrin beta chain, beta 2;integrin, beta 2 (complement compon…	FALSE	7344
24937444	6288	T.0.010673	T.0.010673	SAA1	serum amyloid A1	SAA1;serum amyloid A1;SAA-1;SERUM AMYLOID A;PIG4;SAA;SAA2;TP53I4;serum amyloid A-1 protein;serum amyloid A protein;tumor protein p53 inducible protein 4;AMYLOID A, SERUM	FALSE	4522
24937444	8519	T.0.024893	T.0.024893	IFITM1	interferon induced transmembrane protein 1	IFITM1;interferon induced transmembrane protein 1;IFITM-1;9-27;CD225;DSPA2a;IFI17;LEU13;interferon-induced transmembrane protein 1;dispanin subfamily A member 2a;interferon-induced protein 17;interferon-inducible protein 9-27;leu-13 antigen;FRAGILIS, MOUSE, HOMOLOG OF	FALSE	382
24937444	6774	T.0.010356	T.0.010356	STAT3	signal transducer and activator of transcription 3	STAT3;signal transducer and activator of transcription 3;STAT-3;ADMIO;ADMIO1;APRF;HIES;DNA-binding protein APRF;acute-phase response factor	FALSE	19892
24937444	6280	T.0.000829	T.0.000829	S100A9	S100 calcium binding protein A9	S100A9;S100 calcium binding protein A9;S100-A9;S-100A9;60B8AG;CAGB;CFAG;CGLB;L1AG;LIAG;MAC387;MIF;MRP14;NIF;P14;protein S100-A9;MRP-14;calgranulin B;calprotectin L1H subunit;leukocyte L1 complex heavy chain;migration inhibitory factor-related protein 14;S100 CALCIUM-BINDING PROTEIN A9;CYSTIC FIBROSIS ANTIGEN B;MYELOID-RELATED PROTEIN 14;MRP14 S100A9/S100A8 COMPLEX;CALPROTECTIN	FALSE	1905
24937444	6590	T.0.007389	T.0.007389	SLPI	secretory leukocyte peptidase inhibitor	SLPI;secretory leukocyte peptidase inhibitor;ALK1;ALP;BLPI;HUSI;HUSI-I;MPI;WAP4;WFDC4;antileukoproteinase;HUSI-1;WAP four-disulfide core domain protein 4;mucus proteinase inhibitor;protease inhibitor WAP4;secretory leukocyte protease inhibitor (antileukoproteinase);seminal proteinase inhibitor;SECRETORY LEUKOCYTE PROTEASE INHIBITOR;ANTILEUKOPROTEASE;HUMAN SEMINAL PROTEINASE INHIBITOR	FALSE	1000
24913390
24902766	29126	T.0.012913	T.0.012913	CD274	CD274 molecule	CD274;CD274 molecule;B7-H;B7H1;PD-L1;PDCD1L1;PDCD1LG1;PDL1;programmed cell death 1 ligand 1;B7 homolog 1;CD274 antigen;PDCD1 ligand 1;PROGRAMMED DEATH LIGAND 1	FALSE	5546
24902766	5896	T.0.014775	T.0.014775	RAG1	recombination activating 1	RAG1;recombination activating 1;RAG-1;RNF74;V(D)J recombination-activating protein 1;RING finger protein 74;recombination activating gene 1;recombination activating protein 1;RECOMBINATION-ACTIVATING GENE 1	FALSE	3590
24902766	3605	T.0.013018	T.0.013018	IL17A	interleukin 17A	IL17A;interleukin 17A;interleukin 17;CTLA-8;CTLA8;IL-17;IL-17A;IL17;interleukin-17A;cytotoxic T-lymphocyte-associated antigen 8;cytotoxic T-lymphocyte-associated protein 8;interleukin 17 (cytotoxic T-lymphocyte-associated serine esterase 8);CYTOTOXIC T-LYMPHOCYTE-ASSOCIATED SERINE ESTERASE 8	FALSE	18234
24902766	3458	T.0.016259	T.0.016259	IFNG	interferon gamma	IFNG;interferon gamma;IMMUNE IFN;Interferongamma;IFNgamma;gammainterferon;gamma interferon;IFG;IFI;IFN-gamma;immune interferon;INTERFERON, GAMMA;IFN, IMMUNE	FALSE	113108
24821262	1950	T.0.006194	T.0.006194	EGF	epidermal growth factor	EGF;epidermal growth factor;HOMG4;URG;pro-epidermal growth factor;beta-urogastrone;UROGASTRONE	FALSE	76429
24821262	7124	T.0.006877	T.0.006877	TNF	tumor necrosis factor	TNF;tumor necrosis factor;monocyte-derived TNF;macrophage-derived TNF;TNFalpha;ALPHA TUMOR NECROSIS FACTOR;DIF;TNF-alpha;TNFA;TNFSF2;TNLG1F;APC1 protein;TNF, macrophage-derived;TNF, monocyte-derived;TNF-a;cachectin;tumor necrosis factor ligand 1F;tumor necrosis factor ligand superfamily member 2;tumor necrosis factor-alpha;TUMOR NECROSIS FACTOR, ALPHA	FALSE	185710
24821262	1956	T.0.015328	T.0.015328	EGFR	epidermal growth factor receptor	EGFR;epidermal growth factor receptor;c-erbb-1;cerbb-1;EGF receptor;ERBB;ERBB1;HER1;NISBD2;PIG61;mENA;avian erythroblastic leukemia viral (v-erb-b) oncogene homolog;cell growth inhibiting protein 40;cell proliferation-inducing protein 61;epidermal growth factor receptor tyrosine kinase domain;erb-b2 receptor tyrosine kinase 1;proto-oncogene c-ErbB-1;receptor tyrosine-protein kinase erbB-1;V-ERB-B…	FALSE	69153
24799394
24717441	3586	T.0.005303	T.0.005303	IL10	interleukin 10	IL10;interleukin 10;interleukin10;interleukin X;IL-X;CSIF;GVHDS;IL-10;IL10A;TGIF;interleukin-10;T-cell growth inhibitory factor;cytokine synthesis inhibitory factor	FALSE	55456
24717441	10808	T.0.011943	T.0.011943	HSPH1	heat shock protein family H (Hsp110) member 1	HSPH1;heat shock protein family H (Hsp110) member 1;HSP105;HSP105A;HSP105B;NY-CO-25;heat shock protein 105 kDa;antigen NY-CO-25;heat shock 105kDa/110kDa protein 1;HEAT-SHOCK 105/110-KD PROTEIN 1;HEAT-SHOCK PROTEIN, 105-KD;KIAA0201	FALSE	188
24717441	4547	T.0.005444	T.0.005444	MTTP	microsomal triglyceride transfer protein	MTTP;microsomal triglyceride transfer protein;ABL;MTP;microsomal triglyceride transfer protein large subunit;microsomal triglyceride transfer protein (large polypeptide, 88kDa);MICROSOMAL TRIGLYCERIDE TRANSFER PROTEIN, 88-KD;MTP, LARGE SUBUNIT	FALSE	1165
24717441	6774	T.0.010356	T.0.010356	STAT3	signal transducer and activator of transcription 3	STAT3;signal transducer and activator of transcription 3;STAT-3;ADMIO;ADMIO1;APRF;HIES;DNA-binding protein APRF;acute-phase response factor	FALSE	19892
24717441	912	T.0.004608	T.0.004608	CD1D	CD1d molecule	CD1D;CD1d molecule;CD1A;R3;R3G1;antigen-presenting glycoprotein CD1d;CD1D antigen, d polypeptide;HMC class I antigen-like glycoprotein CD1D;T-cell surface glycoprotein CD1d;differentiation antigen CD1-alpha-3;thymocyte antigen CD1D	FALSE	2279
24705196	5919	T.0.012254	T.0.012254	RARRES2	retinoic acid receptor responder 2	RARRES2;retinoic acid receptor responder 2;HP10433;TIG2;retinoic acid receptor responder protein 2;RAR-responsive protein TIG2;chemerin;retinoic acid receptor responder (tazarotene induced) 2;tazarotene-induced gene 2 protein;TAZAROTENE-INDUCED GENE 2	FALSE	642
24695798	27178	T.0.003850	T.0.003850	IL37	interleukin 37	IL37;interleukin 37;FIL1zeta;FIL1;FIL1(ZETA);FIL1Z;IL-1F7;IL-1H;IL-1H4;IL-1RP1;IL-37;IL1F7;IL1H4;IL1RP1;interleukin-37;FIL1 zeta;IL-1 zeta;IL-1F7b (IL-1H4, IL-1H, IL-1RP1);IL-1X protein;IL1F7 (canonical product IL-1F7b);interleukin 1 family member 7;interleukin 1, zeta;interleukin-1 homolog 4;interleukin-1 superfamily z;interleukin-1-related protein;interleukin-23;INTERLEUKIN 1 FAMILY, MEMBER 7;F…	FALSE	2843
24695798	246778	T.0.012161	T.0.012161	IL27	interleukin 27	IL27;interleukin 27;IL-27;IL-27A;IL27A;IL27p28;IL30;p28;interleukin-27 subunit alpha;IL-27 p28 subunit;IL-27 subunit alpha;IL-27-A;IL27-A;interleukin-30;INTERLEUKIN 27, 28-KD SUBUNIT;INTERLEUKIN 30	FALSE	1248
24695798	51561	T.0.017121	T.0.017121	IL23A	interleukin 23 subunit alpha	IL23A;interleukin 23 subunit alpha;interleukin 23;IL 23alpha;IL23;IL-23;IL-23A;IL23P19;P19;SGRF;interleukin-23 subunit alpha;IL-23 subunit alpha;IL-23-A;IL-23p19;JKA3 induced upon T-cell activation;interleukin 23 p19 subunit;interleukin 23, alpha subunit p19;interleukin-23 subunit p19;interleukin-six, G-CSF related factor;INTERLEUKIN 23-ALPHA;INTERLEUKIN 23, p19 SUBUNIT	FALSE	5102
24695798	59067	T.0.009865	T.0.009865	IL21	interleukin 21	IL21;interleukin 21;CVID11;IL-21;Za11;interleukin-21;interleukin-21 isoform	FALSE	2505
24695798	64806	T.0.009885	T.0.009885	IL25	interleukin 25	IL25;interleukin 25;IL17E;interleukin-25;interleukin-17E;INTERLEUKIN 17E	FALSE	214
24695798	3605	T.0.013018	T.0.013018	IL17A	interleukin 17A	IL17A;interleukin 17A;interleukin 17;CTLA-8;CTLA8;IL-17;IL-17A;IL17;interleukin-17A;cytotoxic T-lymphocyte-associated antigen 8;cytotoxic T-lymphocyte-associated protein 8;interleukin 17 (cytotoxic T-lymphocyte-associated serine esterase 8);CYTOTOXIC T-LYMPHOCYTE-ASSOCIATED SERINE ESTERASE 8	FALSE	18234
24637794	3162	T.0.005712	T.0.005712	HMOX1	heme oxygenase 1	HMOX1;heme oxygenase 1;HMOX-1;heme oxygenaze I;hemeoxygenase 1;HMOX1D;HO-1;HSP32;bK286B10;heat shock protein, 32-kD;heme oxygenase (decycling) 1;HEMOXYGENASE 1;HO1;HSP32 HEME OXYGENASE 1 DEFICIENCY	FALSE	12248
24588824
24583477	6564	T.0.006160	T.0.006160	SLC15A1	solute carrier family 15 member 1	SLC15A1;solute carrier family 15 member 1;HPECT1;HPEPT1;PEPT1;Caco-2 oligopeptide transporter;intestinal H+/peptide cotransporter;macrophage oligopeptide transporter PEPT1;oligopeptide transporter, small intestine isoform;peptide transporter 1;solute carrier family 15 (oligopeptide transporter), member 1;HYDROGEN ION/PEPTIDE COTRANSPORTER, INTESTINAL	FALSE	954
24583477	64127	T.0.002283	T.0.002283	NOD2	nucleotide binding oligomerization domain containing 2	NOD2;nucleotide binding oligomerization domain containing 2;ACUG;BLAU;BLAUS;CARD15;CD;CLR16.3;IBD1;NLRC2;NOD2B;PSORAS1;YAOS;nucleotide-binding oligomerization domain-containing protein 2;NLR family, CARD domain containing 2;NOD-like receptor C2;caspase recruitment domain family, member 15;caspase recruitment domain protein 15;caspase recruitment domain-containing protein 15;inflammatory bowel dis…	FALSE	2983
24583477	3586	T.0.005303	T.0.005303	IL10	interleukin 10	IL10;interleukin 10;interleukin10;interleukin X;IL-X;CSIF;GVHDS;IL-10;IL10A;TGIF;interleukin-10;T-cell growth inhibitory factor;cytokine synthesis inhibitory factor	FALSE	55456
24574795	64127	T.0.002283	T.0.002283	NOD2	nucleotide binding oligomerization domain containing 2	NOD2;nucleotide binding oligomerization domain containing 2;ACUG;BLAU;BLAUS;CARD15;CD;CLR16.3;IBD1;NLRC2;NOD2B;PSORAS1;YAOS;nucleotide-binding oligomerization domain-containing protein 2;NLR family, CARD domain containing 2;NOD-like receptor C2;caspase recruitment domain family, member 15;caspase recruitment domain protein 15;caspase recruitment domain-containing protein 15;inflammatory bowel dis…	FALSE	2983
24574795	55054	T.0.003724	T.0.003724	ATG16L1	autophagy related 16 like 1	ATG16L1;autophagy related 16 like 1;APG16L;ATG16A;ATG16L;IBD10;WDR30;autophagy-related protein 16-1;APG16L beta;ATG16 autophagy related 16-like 1;WD repeat domain 30;AUTOPHAGY 16-LIKE 1;APG16-LIKE	FALSE	549
24566108
24560869
24555997	3454	T.0.002910	T.0.002910	IFNAR1	interferon alpha and beta receptor subunit 1	IFNAR1;interferon alpha and beta receptor subunit 1;IFNAR-1;AVP;IFN-alpha-REC;IFNAR;IFNBR;IFRC;interferon alpha/beta receptor 1;CRF2-1;IFN-R-1;IFN-alpha/beta receptor 1;alpha-type antiviral protein;beta-type antiviral protein;cytokine receptor class-II member 1;cytokine receptor family 2 member 1;interferon (alpha, beta and omega) receptor 1;interferon receptor 1;interferon-alpha/beta receptor al…	FALSE	1276
24548256	999	T.0.005356	T.0.005356	CDH1	cadherin 1	CDH1;cadherin 1;lobular breast cancer;CDH-1;Arc-1;BCDS1;CD324;CDHE;ECAD;LCAM;UVO;cadherin-1;CAM 120/80;E-cadherin 1;cadherin 1, E-cadherin (epithelial);cadherin 1, type 1, E-cadherin (epithelial);calcium-dependent adhesion protein, epithelial;cell-CAM 120/80;epithelial cadherin;uvomorulin;CADHERIN, EPITHELIAL;E-CADHERIN;LIVER CELL ADHESION MOLECULE	FALSE	19386
24534723	3586	T.0.005303	T.0.005303	IL10	interleukin 10	IL10;interleukin 10;interleukin10;interleukin X;IL-X;CSIF;GVHDS;IL-10;IL10A;TGIF;interleukin-10;T-cell growth inhibitory factor;cytokine synthesis inhibitory factor	FALSE	55456
24495616	836	T.0.014844	T.0.014844	CASP3	caspase 3	CASP3;caspase 3;CPP32;CPP32B;SCA-1;caspase-3;CASP-3;CPP-32;PARP cleavage protease;SREBP cleavage activity 1;apopain;caspase 3, apoptosis-related cysteine peptidase;caspase 3, apoptosis-related cysteine protease;cysteine protease CPP32;procaspase3;protein Yama	FALSE	57167
24495616	596	T.0.015635	T.0.015635	BCL2	BCL2, apoptosis regulator	BCL2;BCL2, apoptosis regulator;b-cell lymphoma protein 2;Bcl-2;PPP1R50;apoptosis regulator Bcl-2;B-cell CLL/lymphoma 2;protein phosphatase 1, regulatory subunit 50;ONCOGENE B-CELL LEUKEMIA 2 LEUKEMIA/LYMPHOMA, B-CELL, 2	FALSE	64899
24483245	3559	T.0.004220	T.0.004220	IL2RA	interleukin 2 receptor subunit alpha	IL2RA;interleukin 2 receptor subunit alpha;il-2 receptor alpha;il2 receptor alpha;IL-2-RAlpha;IL-2R-Alpha;IL2-RAlpha;IL2-R-Alpha;IL-2-R-Alpha;IL2R-Alpha;IL-2RAlpha;IL2RAlpha;IL-2RA;alpha chain interleukin 2 receptor;CD25;IDDM10;IL2R;IMD41;TCGFR;p55;interleukin-2 receptor subunit alpha;IL-2 receptor subunit alpha;IL-2R subunit alpha;TAC antigen;interleukin 2 receptor, alpha;IL2 RECEPTOR;IL2R, ALPH…	FALSE	19043
24483245	50943	T.0.007042	T.0.007042	FOXP3	forkhead box P3	FOXP3;forkhead box P3;AIID;DIETER;IPEX;JM2;PIDX;XPID;forkhead box protein P3;FOXP3delta7;immune dysregulation, polyendocrinopathy, enteropathy, X-linked;immunodeficiency, polyendocrinopathy, enteropathy, X-linked;scurfin	FALSE	14229
24483245	3558	T.0.016534	T.0.016534	IL2	interleukin 2	IL2;interleukin 2;interleukinII;interleukin II;IL II;interleukin2;IL-2;TCGF;lymphokine;interleukin-2;T cell growth factor;aldesleukin;involved in regulation of T-cell clonal expansion;T-CELL GROWTH FACTOR	FALSE	66808
24483245	3605	T.0.013018	T.0.013018	IL17A	interleukin 17A	IL17A;interleukin 17A;interleukin 17;CTLA-8;CTLA8;IL-17;IL-17A;IL17;interleukin-17A;cytotoxic T-lymphocyte-associated antigen 8;cytotoxic T-lymphocyte-associated protein 8;interleukin 17 (cytotoxic T-lymphocyte-associated serine esterase 8);CYTOTOXIC T-LYMPHOCYTE-ASSOCIATED SERINE ESTERASE 8	FALSE	18234
24438006
24415853	9966	T.0.006836	T.0.006836	TNFSF15	TNF superfamily member 15	TNFSF15;TNF superfamily member 15;tumor necrosis factor superfamily 15;TNFSF-15;TL1;TL1A;TNLG1B;VEGI;VEGI192A;tumor necrosis factor ligand superfamily member 15;TNF ligand-related molecule 1;TNF superfamily ligand TL1A;tumor necrosis factor (ligand) superfamily, member 15;tumor necrosis factor ligand 1B;tumor necrosis factor superfamily member 15;vascular endothelial cell growth inhibitor;vascula…	FALSE	464
24333384	947	T.0.012133	T.0.012133	CD34	CD34 molecule	CD34;CD34 molecule;hematopoietic progenitor cell antigen CD34;CD34 antigen	FALSE	32256
24333384	925	T.0.016246	T.0.016246	CD8A	CD8a molecule	CD8A;CD8a molecule;CD8;Leu2;MAL;p32;T-cell surface glycoprotein CD8 alpha chain;CD8 antigen, alpha polypeptide (p32);Leu2 T-lymphocyte antigen;OKT8 T-cell antigen;T cell co-receptor;T-cell antigen Leu2;T-lymphocyte differentiation antigen T8/Leu-2;T8 T-cell antigen;CD8 ANTIGEN, ALPHA POLYPEPTIDE;CD8 T-CELL ANTIGEN LEU2	FALSE	84904
24187454

## Sheet: output IDBU
PubMedID	NcbiID	OrigID	TBID	Symbol	Name	Aliases	UseShortAliases	Count
29368189	25928	T.0.007606	T.0.007606	SOSTDC1	sclerostin domain containing 1	SOSTDC1;sclerostin domain containing 1;CDA019;DAND7;ECTODIN;USAG1;sclerostin domain-containing protein 1;cystine-knot containing secreted protein;ectodermal BMP inhibitor;uterine sensitization-associated protein-1;wise;UTERINE SENSITIZATION-ASSOCIATED GENE 1	FALSE	17991
29126267
29102619
29052237
28984252
28984249
28931512
28838273	7124	T.0.006877	T.0.006877	TNF	tumor necrosis factor	TNF;tumor necrosis factor;monocyte-derived TNF;macrophage-derived TNF;TNFalpha;ALPHA TUMOR NECROSIS FACTOR;DIF;TNF-alpha;TNFA;TNFSF2;TNLG1F;APC1 protein;TNF, macrophage-derived;TNF, monocyte-derived;TNF-a;cachectin;tumor necrosis factor ligand 1F;tumor necrosis factor ligand superfamily member 2;tumor necrosis factor-alpha;TUMOR NECROSIS FACTOR, ALPHA	FALSE	188792
28743143
28667429	7124	T.0.006877	T.0.006877	TNF	tumor necrosis factor	TNF;tumor necrosis factor;monocyte-derived TNF;macrophage-derived TNF;TNFalpha;ALPHA TUMOR NECROSIS FACTOR;DIF;TNF-alpha;TNFA;TNFSF2;TNLG1F;APC1 protein;TNF, macrophage-derived;TNF, monocyte-derived;TNF-a;cachectin;tumor necrosis factor ligand 1F;tumor necrosis factor ligand superfamily member 2;tumor necrosis factor-alpha;TUMOR NECROSIS FACTOR, ALPHA	FALSE	188792
28658154
28652662
28605483
28597964	3586	T.0.005303	T.0.005303	IL10	interleukin 10	IL10;interleukin 10;interleukin10;interleukin X;IL-X;CSIF;GVHDS;IL-10;IL10A;TGIF;interleukin-10;T-cell growth inhibitory factor;cytokine synthesis inhibitory factor	FALSE	56479
28597964	3587	T.0.010596	T.0.010596	IL10RA	interleukin 10 receptor subunit alpha	IL10RA;interleukin 10 receptor subunit alpha;IL10-R1;IL-10R-alpha;IL-10Ralpha;IL10Ralpha;CD210;CD210a;CDW210A;HIL-10R;IL-10R1;IL10R;interleukin-10 receptor subunit alpha;IL-10 receptor subunit alpha;IL-10R subunit 1;IL-10R subunit alpha;IL-10RA;interleukin 10 receptor, alpha;interleukin-10 receptor alpha chain;interleukin-10 receptor subunit 1;INTERLEUKIN 10 RECEPTOR;IL10R1	FALSE	482
28575481
28509590
28453757
28430891
28430884
28362144	7124	T.0.006877	T.0.006877	TNF	tumor necrosis factor	TNF;tumor necrosis factor;monocyte-derived TNF;macrophage-derived TNF;TNFalpha;ALPHA TUMOR NECROSIS FACTOR;DIF;TNF-alpha;TNFA;TNFSF2;TNLG1F;APC1 protein;TNF, macrophage-derived;TNF, monocyte-derived;TNF-a;cachectin;tumor necrosis factor ligand 1F;tumor necrosis factor ligand superfamily member 2;tumor necrosis factor-alpha;TUMOR NECROSIS FACTOR, ALPHA	FALSE	188792
28342949
28328621
28193515
28178003	7124	T.0.006877	T.0.006877	TNF	tumor necrosis factor	TNF;tumor necrosis factor;monocyte-derived TNF;macrophage-derived TNF;TNFalpha;ALPHA TUMOR NECROSIS FACTOR;DIF;TNF-alpha;TNFA;TNFSF2;TNLG1F;APC1 protein;TNF, macrophage-derived;TNF, monocyte-derived;TNF-a;cachectin;tumor necrosis factor ligand 1F;tumor necrosis factor ligand superfamily member 2;tumor necrosis factor-alpha;TUMOR NECROSIS FACTOR, ALPHA	FALSE	188792
28150131
28130330	1401	T.0.015207	T.0.015207	CRP	C-reactive protein	CRP;C-reactive protein;CRP protein;CRP gene;PTX1;C-reactive protein, pentraxin-related;pentraxin 1;PENTRAXIN 1, SHORT	FALSE	63836
28130330	213	T.0.004980	T.0.004980	ALB	albumin	ALB;albumin;DYSALBUMINEMIC HYPERTHYROXINEMIA;ALB protein;ALB gene;HSA;PRO0883;PRO0903;PRO1341;serum albumin;ALB DYSALBUMINEMIC HYPERTHYROXINEMIA;HYPERTHYROXINEMIA, DYSALBUMINEMIC;ANALBUMINEMIA;BISALBUMINEMIA	FALSE	111395
28128677
28128675
28124661	100653366	T.0.098100	T.0.098100	PSC	Cholangitis, primary sclerosing	PSC;Cholangitis, primary sclerosing;primary sclerosing cholangitis	FALSE	3900
28082818	3586	T.0.005303	T.0.005303	IL10	interleukin 10	IL10;interleukin 10;interleukin10;interleukin X;IL-X;CSIF;GVHDS;IL-10;IL10A;TGIF;interleukin-10;T-cell growth inhibitory factor;cytokine synthesis inhibitory factor	FALSE	56479
28082818	3587	T.0.010596	T.0.010596	IL10RA	interleukin 10 receptor subunit alpha	IL10RA;interleukin 10 receptor subunit alpha;IL10-R1;IL-10R-alpha;IL-10Ralpha;IL10Ralpha;CD210;CD210a;CDW210A;HIL-10R;IL-10R1;IL10R;interleukin-10 receptor subunit alpha;IL-10 receptor subunit alpha;IL-10R subunit 1;IL-10R subunit alpha;IL-10RA;interleukin 10 receptor, alpha;interleukin-10 receptor alpha chain;interleukin-10 receptor subunit 1;INTERLEUKIN 10 RECEPTOR;IL10R1	FALSE	482
28079622
28045769
28035633
28012103
28009090	10255	T.0.035851	T.0.035851	HCG9	HLA complex group 9 (non-protein coding)	HCG9;HLA complex group 9 (non-protein coding);HLA complex group 9;HCGIX;HCGIX4	FALSE	1108821
28009090	3458	T.0.016259	T.0.016259	IFNG	interferon gamma	IFNG;interferon gamma;IMMUNE IFN;Interferongamma;IFNgamma;gammainterferon;gamma interferon;IFG;IFI;IFN-gamma;immune interferon;INTERFERON, GAMMA;IFN, IMMUNE	FALSE	114422
27833392
27806638	7124	T.0.006877	T.0.006877	TNF	tumor necrosis factor	TNF;tumor necrosis factor;monocyte-derived TNF;macrophage-derived TNF;TNFalpha;ALPHA TUMOR NECROSIS FACTOR;DIF;TNF-alpha;TNFA;TNFSF2;TNLG1F;APC1 protein;TNF, macrophage-derived;TNF, monocyte-derived;TNF-a;cachectin;tumor necrosis factor ligand 1F;tumor necrosis factor ligand superfamily member 2;tumor necrosis factor-alpha;TUMOR NECROSIS FACTOR, ALPHA	FALSE	188792
27801751	7124	T.0.006877	T.0.006877	TNF	tumor necrosis factor	TNF;tumor necrosis factor;monocyte-derived TNF;macrophage-derived TNF;TNFalpha;ALPHA TUMOR NECROSIS FACTOR;DIF;TNF-alpha;TNFA;TNFSF2;TNLG1F;APC1 protein;TNF, macrophage-derived;TNF, monocyte-derived;TNF-a;cachectin;tumor necrosis factor ligand 1F;tumor necrosis factor ligand superfamily member 2;tumor necrosis factor-alpha;TUMOR NECROSIS FACTOR, ALPHA	FALSE	188792
27797278	10255	T.0.035851	T.0.035851	HCG9	HLA complex group 9 (non-protein coding)	HCG9;HLA complex group 9 (non-protein coding);HLA complex group 9;HCGIX;HCGIX4	FALSE	1108821
27797278	4881	T.0.003887	T.0.003887	NPR1	natriuretic peptide receptor 1	NPR1;natriuretic peptide receptor 1;NPR-1;ANPRA;ANPa;GUC2A;GUCY2A;NPRA;atrial natriuretic peptide receptor 1;ANP-A;ANPR-A;GC-A;NPR-A;atrial natriuretic peptide receptor type A;atrionatriuretic peptide receptor A;guanylate cyclase A;natriuretic peptide A type receptor;natriuretic peptide receptor A;natriuretic peptide receptor A/guanylate cyclase A (atrionatriuretic peptide receptor A);testicular …	FALSE	1901
27095751	1401	T.0.015207	T.0.015207	CRP	C-reactive protein	CRP;C-reactive protein;CRP protein;CRP gene;PTX1;C-reactive protein, pentraxin-related;pentraxin 1;PENTRAXIN 1, SHORT	FALSE	63836
27784958
27779987
27553088
27693347	3117	T.0.005527	T.0.005527	HLA-DQA1	major histocompatibility complex, class II, DQ alpha 1	HLA-DQA1;major histocompatibility complex, class II, DQ alpha 1;gluten-sensitive enteropathy celiac disease;DC ALPHA;DQALPHA1;DQ ALPHA 1;MHC DQA1;CELIAC1;DQ-A1;HLA-DQA;HLA class II histocompatibility antigen, DQ alpha 1 chain;DC-1 alpha chain;DC-alpha;HLA-DCA;MHC HLA-DQ alpha;MHC class II DQA1;MHC class II HLA-DQ-alpha-1;MAJOR HISTOCOMPATIBILITY COMPLEX, CLASS II, DQ ALPHA-1;HLADC HISTOCOMPATIBIL…	FALSE	1710
27693347	5734	T.0.005584	T.0.005584	PTGER4	prostaglandin E receptor 4	PTGER4;prostaglandin E receptor 4;EP4;EP4R;prostaglandin E2 receptor EP4 subtype;PGE receptor, EP4 subtype;PGE2 receptor EP4 subtype;prostaglandin E receptor 4 (subtype EP4);prostanoid EP4 receptor;PROSTAGLANDIN E RECEPTOR 4, EP4 SUBTYPE	FALSE	2308
27693347	3123	T.0.040914	T.0.040914	HLA-DRB1	major histocompatibility complex, class II, DR beta 1	HLA-DRB1;major histocompatibility complex, class II, DR beta 1;leukocyte antigen DRB1;HLA-DR-beta-1;HLADR9;HLA-DR9;DRBETA1;DRBETA 1;DR BETA1;DR BETA 1;MHC DRB1;DRB1;HLA-DR1B;HLA-DRB;SS1;HLA class II histocompatibility antigen, DR-1 beta chain;MHC class II HLA-DR beta 1 chain;human leucocyte antigen DRB1;lymphocyte antigen DRB1;MAJOR HISTOCOMPATIBILITY COMPLEX, CLASS II, DR BETA-1	FALSE	7196
27693347	10255	T.0.035851	T.0.035851	HCG9	HLA complex group 9 (non-protein coding)	HCG9;HLA complex group 9 (non-protein coding);HLA complex group 9;HCGIX;HCGIX4	FALSE	1108821
27693347	146880	T.0.045059	T.0.045059	ARHGAP27P1	Rho GTPase activating protein 27 pseudogene 1	ARHGAP27P1;Rho GTPase activating protein 27 pseudogene 1;SH3 domain containing 20 pseudogene;HLA-DQA1;major histocompatibility complex, class II, DQ alpha 1;CELIAC1	FALSE	1590
27693347	10663	T.0.011134	T.0.011134	CXCR6	C-X-C motif chemokine receptor 6	CXCR6;C-X-C motif chemokine receptor 6;CXC chemokine receptor 6;BONZO;CD186;STRL33;TYMSTR;C-X-C chemokine receptor type 6;CDw186;CXC-R6;CXCR-6;G protein-coupled receptor;G-protein coupled receptor STRL33;G-protein coupled receptor bonzo;chemokine (C-X-C motif) receptor 6;CHEMOKINE, CXC MOTIF, RECEPTOR 6;G PROTEIN-COUPLED RECEPTOR STRL33	FALSE	447
27693347	8771	T.0.011189	T.0.011189	TNFRSF6B	TNF receptor superfamily member 6b	TNFRSF6B;TNF receptor superfamily member 6b;DCR3;DJ583P15.1.1;M68;M68E;TR6;tumor necrosis factor receptor superfamily member 6B;decoy receptor 3 variant 1;decoy receptor 3 variant 2;decoy receptor for Fas ligand;tumor necrosis factor receptor superfamily, member 6b, decoy;TUMOR NECROSIS FACTOR RECEPTOR SUPERFAMILY, MEMBER 6B;DECOY RECEPTOR 3	FALSE	304
27693347	124460	T.0.016361	T.0.016361	SNX20	sorting nexin 20	SNX20;sorting nexin 20;nexin-20;SLIC1;sorting nexin-20;selectin ligand-interactor cytoplasmic 1;SELECTIN LIGAND INTERACTOR CYTOPLASMIC 1	FALSE	4
27693347	109	T.0.016175	T.0.016175	ADCY3	adenylate cyclase 3	ADCY3;adenylate cyclase 3;type III adenylyl cyclase;adenylyl cyclase III;AC-III;AC3;BMIQ19;adenylate cyclase type 3;ATP pyrophosphate-lyase 3;adenylate cyclase type III;adenylate cyclase, olfactive type;adenylyl cyclase 3;adenylyl cyclase, type III;KIAA0511	FALSE	267
27693347	9966	T.0.006836	T.0.006836	TNFSF15	TNF superfamily member 15	TNFSF15;TNF superfamily member 15;tumor necrosis factor superfamily 15;TNFSF-15;TL1;TL1A;TNLG1B;VEGI;VEGI192A;tumor necrosis factor ligand superfamily member 15;TNF ligand-related molecule 1;TNF superfamily ligand TL1A;tumor necrosis factor (ligand) superfamily, member 15;tumor necrosis factor ligand 1B;tumor necrosis factor superfamily member 15;vascular endothelial cell growth inhibitor;vascula…	FALSE	474
27693347	149233	T.0.012180	T.0.012180	IL23R	interleukin 23 receptor	IL23R;interleukin 23 receptor;interleukin-23 receptor;IL-23 receptor	FALSE	842
27693347	64127	T.0.002283	T.0.002283	NOD2	nucleotide binding oligomerization domain containing 2	NOD2;nucleotide binding oligomerization domain containing 2;ACUG;BLAU;BLAUS;CARD15;CD;CLR16.3;IBD1;NLRC2;NOD2B;PSORAS1;YAOS;nucleotide-binding oligomerization domain-containing protein 2;NLR family, CARD domain containing 2;NOD-like receptor C2;caspase recruitment domain family, member 15;caspase recruitment domain protein 15;caspase recruitment domain-containing protein 15;inflammatory bowel dis…	FALSE	3024
27693347	105369230	T.0.105042	T.0.105042	LOC105369230	HLA class II histocompatibility antigen, DRB1-4 beta chain	LOC105369230;HLA class II histocompatibility antigen, DRB1-4 beta chain;HLA-DRB1;HLA-DRB4;HLA class II histocompatibility antigen, DRB1-7 beta chain;HLA-DR-beta 1;MHC class II antigen;leucocyte antigen DRB1	FALSE	6811
27693347	4045	T.0.007731	T.0.007731	LSAMP	limbic system associated membrane protein	LSAMP;limbic system associated membrane protein;IGLON3;LAMP;limbic system-associated membrane protein;IgLON family member 3	FALSE	129
27693347	65251	T.0.003349	T.0.003349	ZNF649	zinc finger protein 649	ZNF649;zinc finger protein 649	FALSE	4
27693347	3785	T.0.013451	T.0.013451	KCNQ2	potassium voltage-gated channel subfamily Q member 2	KCNQ2;potassium voltage-gated channel subfamily Q member 2;BFNC;EBN;EBN1;ENB1;HNSPC;KCNA11;KV7.2;potassium voltage-gated channel subfamily KQT member 2;neuroblastoma-specific potassium channel subunit alpha KvLQT2;potassium channel, voltage gated KQT-like subfamily Q, member 2;voltage-gated potassium channel subunit Kv7.2;POTASSIUM CHANNEL, VOLTAGE-GATED, KQT-LIKE SUBFAMILY, MEMBER 2;POTASSIUM CH…	FALSE	720
27693347	29761	T.0.018401	T.0.018401	USP25	ubiquitin specific peptidase 25	USP25;ubiquitin specific peptidase 25;USP21;ubiquitin carboxyl-terminal hydrolase 25;USP on chromosome 21;deubiquitinating enzyme 25;ubiquitin thioesterase 25;ubiquitin thiolesterase 25;ubiquitin-specific processing protease 25;UBIQUITIN-SPECIFIC PROTEASE 25;UBIQUITIN-SPECIFIC PROTEASE ON CHROMOSOME 21	FALSE	42
27693347	3593	T.0.014397	T.0.014397	IL12B	interleukin 12B	IL12B;interleukin 12B;p40 interleukin 12;interleukin-12beta;IL-12-BETA;IL-12BETA;CLMF;CLMF2;IL-12B;IMD28;IMD29;NKSF;NKSF2;interleukin-12 subunit beta;CLMF p40;IL-12 subunit p40;IL12, subunit p40;NK cell stimulatory factor chain 2;cytotoxic lymphocyte maturation factor 40 kDa subunit;interleukin 12, p40;interleukin 12B (natural killer cell stimulatory factor 2, cytotoxic lymphocyte maturation fact…	FALSE	1001
27693347	3371	T.0.009384	T.0.009384	TNC	tenascin C	TNC;tenascin C;tenascinC;150-225;DFNA56;GMEM;GP;HXB;JI;TN;TN-C;tenascin;GP 150-225;cytotactin;deafness, autosomal dominant 56;glioma-associated-extracellular matrix antigen;hexabrachion (tenascin);myotendinous antigen;neuronectin;tenascin-C additional domain 1;tenascin-C isoform 14/AD1/16;HEXABRACHION	FALSE	4203
27688663
27533786	8412	T.0.014312	T.0.014312	BCAR3	BCAR3, NSP family adaptor protein	BCAR3;BCAR3, NSP family adaptor protein;KIAA0554;AND-34;NSP2;SH2D3B;breast cancer anti-estrogen resistance protein 3;SH2 domain-containing protein 3B;breast cancer anti-estrogen resistance 3;breast cancer antiestrogen resistance 3 protein;dJ1033H22.2 (breast cancer anti-estrogen resistance 3);novel SH2-containing protein 2;BREAST CANCER ANTIESTROGEN RESISTANCE 3	FALSE	31555
27482976
27416041
27349339	7124	T.0.006877	T.0.006877	TNF	tumor necrosis factor	TNF;tumor necrosis factor;monocyte-derived TNF;macrophage-derived TNF;TNFalpha;ALPHA TUMOR NECROSIS FACTOR;DIF;TNF-alpha;TNFA;TNFSF2;TNLG1F;APC1 protein;TNF, macrophage-derived;TNF, monocyte-derived;TNF-a;cachectin;tumor necrosis factor ligand 1F;tumor necrosis factor ligand superfamily member 2;tumor necrosis factor-alpha;TUMOR NECROSIS FACTOR, ALPHA	FALSE	188792
27322874
27275097
27271488	1401	T.0.015207	T.0.015207	CRP	C-reactive protein	CRP;C-reactive protein;CRP protein;CRP gene;PTX1;C-reactive protein, pentraxin-related;pentraxin 1;PENTRAXIN 1, SHORT	FALSE	63836
27271488	8412	T.0.014312	T.0.014312	BCAR3	BCAR3, NSP family adaptor protein	BCAR3;BCAR3, NSP family adaptor protein;KIAA0554;AND-34;NSP2;SH2D3B;breast cancer anti-estrogen resistance protein 3;SH2 domain-containing protein 3B;breast cancer anti-estrogen resistance 3;breast cancer antiestrogen resistance 3 protein;dJ1033H22.2 (breast cancer anti-estrogen resistance 3);novel SH2-containing protein 2;BREAST CANCER ANTIESTROGEN RESISTANCE 3	FALSE	31555
27247160	10255	T.0.035851	T.0.035851	HCG9	HLA complex group 9 (non-protein coding)	HCG9;HLA complex group 9 (non-protein coding);HLA complex group 9;HCGIX;HCGIX4	FALSE	1108821
27135480
27135479
27022722
26989194
26978722
26978232	6750	T.0.001553	T.0.001553	SST	somatostatin	SST;somatostatin;somatostatin28;somatostatin14;SMST;growth hormone release-inhibiting factor;prepro-somatostatin;somatostatin-14;somatostatin-28	FALSE	22820
26978232	6752	T.0.005019	T.0.005019	SSTR2	somatostatin receptor 2	SSTR2;somatostatin receptor 2;SSTR-2;somatostatin receptor type 2;SRIF-1;SS2R	FALSE	1342
26933031
26926039
26892328	10255	T.0.035851	T.0.035851	HCG9	HLA complex group 9 (non-protein coding)	HCG9;HLA complex group 9 (non-protein coding);HLA complex group 9;HCGIX;HCGIX4	FALSE	1108821
26892328	7124	T.0.006877	T.0.006877	TNF	tumor necrosis factor	TNF;tumor necrosis factor;monocyte-derived TNF;macrophage-derived TNF;TNFalpha;ALPHA TUMOR NECROSIS FACTOR;DIF;TNF-alpha;TNFA;TNFSF2;TNLG1F;APC1 protein;TNF, macrophage-derived;TNF, monocyte-derived;TNF-a;cachectin;tumor necrosis factor ligand 1F;tumor necrosis factor ligand superfamily member 2;tumor necrosis factor-alpha;TUMOR NECROSIS FACTOR, ALPHA	FALSE	188792
26872831
26752467
26748470	100653366	T.0.098100	T.0.098100	PSC	Cholangitis, primary sclerosing	PSC;Cholangitis, primary sclerosing;primary sclerosing cholangitis	FALSE	3900
26733406
26688822
26680092	100653366	T.0.098100	T.0.098100	PSC	Cholangitis, primary sclerosing	PSC;Cholangitis, primary sclerosing;primary sclerosing cholangitis	FALSE	3900
26595552
26545202
26519462
26508508
26454438	1401	T.0.015207	T.0.015207	CRP	C-reactive protein	CRP;C-reactive protein;CRP protein;CRP gene;PTX1;C-reactive protein, pentraxin-related;pentraxin 1;PENTRAXIN 1, SHORT	FALSE	63836
26452390
26385074
26288002	1401	T.0.015207	T.0.015207	CRP	C-reactive protein	CRP;C-reactive protein;CRP protein;CRP gene;PTX1;C-reactive protein, pentraxin-related;pentraxin 1;PENTRAXIN 1, SHORT	FALSE	63836
26288002	7124	T.0.006877	T.0.006877	TNF	tumor necrosis factor	TNF;tumor necrosis factor;monocyte-derived TNF;macrophage-derived TNF;TNFalpha;ALPHA TUMOR NECROSIS FACTOR;DIF;TNF-alpha;TNFA;TNFSF2;TNLG1F;APC1 protein;TNF, macrophage-derived;TNF, monocyte-derived;TNF-a;cachectin;tumor necrosis factor ligand 1F;tumor necrosis factor ligand superfamily member 2;tumor necrosis factor-alpha;TUMOR NECROSIS FACTOR, ALPHA	FALSE	188792
26273816
26257097	3507	T.0.003032	T.0.003032	IGHM	immunoglobulin heavy constant mu	IGHM;immunoglobulin heavy constant mu;immunoglobulin m;immunoglobulin mu;mu immunoglobulin;Ig mu;AGM1;MU;VH;constant region of heavy chain of IgM;immunoglobulin mu chain;IMMUNOGLOBULIN HEAVY CHAIN CONSTANT REGION MU;IMMUNOGLOBULIN HEAVY CHAIN MU CONSTANT REGION;IgM HEAVY CHAIN CONSTANT REGION	FALSE	28123
26223842
26164665
26147630
26131803	7037	T.0.015318	T.0.015318	TFRC	transferrin receptor	TFRC;transferrin receptor;TFR-1;CD71;IMD46;T9;TFR;TFR1;TR;TRFR;p90;transferrin receptor protein 1;TRANSFERRIN RECEPTOR 1	FALSE	7541
26131803	1401	T.0.015207	T.0.015207	CRP	C-reactive protein	CRP;C-reactive protein;CRP protein;CRP gene;PTX1;C-reactive protein, pentraxin-related;pentraxin 1;PENTRAXIN 1, SHORT	FALSE	63836
26131803	3240	T.0.015150	T.0.015150	HP	haptoglobin	HP;haptoglobin;hp2alpha;HP protein;HP gene;BP;HP2ALPHA2;HPA1S;binding peptide;haptoglobin alpha(1S)-beta;haptoglobin alpha(2FS)-beta;haptoglobin, alpha polypeptide;haptoglobin, beta polypeptide;zonulin;HP HAPTOGLOBIN, ALPHA POLYPEPTIDE	FALSE	5188
26131803	140100	T.0.044936	T.0.044936	RBMY2KP	RNA binding motif protein, Y-linked, family 2, member K pseudogene	RBMY2KP;RNA binding motif protein, Y-linked, family 2, member K pseudogene;RNA binding motif protein, Y-linked, family 2, pseudogene;HP;haptoglobin	FALSE	4950
26131803	7018	T.0.011742	T.0.011742	TF	transferrin	TF;transferrin;HEL-S-71p;PRO1557;PRO2086;TFQTL1;serotransferrin;beta-1 metal-binding globulin;epididymis secretory sperm binding protein Li 71p;siderophilin;TRANSFERRIN SERUM LEVEL QUANTITATIVE TRAIT LOCUS	FALSE	24006
26091801
26055976
26019466
25989184	5315	T.0.005537	T.0.005537	PKM	pyruvate kinase M1/2	PKM;pyruvate kinase M1/2;M2-PK;pyruvate kinase M2;PK-M2;muscle pyruvate kinase;CTHBP;HEL-S-30;OIP3;PK3;PKM2;TCB;THBP1;pyruvate kinase PKM;OIP-3;OPA-interacting protein 3;PK, muscle type;cytosolic thyroid hormone-binding protein;epididymis secretory protein Li 30;p58;pyruvate kinase 2/3;pyruvate kinase isozymes M1/M2;pyruvate kinase muscle isozyme;pyruvate kinase, muscle;thyroid hormone-binding pr…	FALSE	1121
25989184	4057	T.0.000378	T.0.000378	LTF	lactotransferrin	LTF;lactotransferrin;LTF protein;LTF gene;GIG12;HEL110;HLF2;LF;epididymis luminal protein 110;growth-inhibiting protein 12;kaliocin-1;lactoferricin;lactoferroxin;neutrophil lactoferrin;talalactoferrin;LACTOFERRIN	FALSE	6680
25982142
25979112
25890448
25847524
25818081
25759978
25740813	7124	T.0.006877	T.0.006877	TNF	tumor necrosis factor	TNF;tumor necrosis factor;monocyte-derived TNF;macrophage-derived TNF;TNFalpha;ALPHA TUMOR NECROSIS FACTOR;DIF;TNF-alpha;TNFA;TNFSF2;TNLG1F;APC1 protein;TNF, macrophage-derived;TNF, monocyte-derived;TNF-a;cachectin;tumor necrosis factor ligand 1F;tumor necrosis factor ligand superfamily member 2;tumor necrosis factor-alpha;TUMOR NECROSIS FACTOR, ALPHA	FALSE	188792
25696804
25678594
25632193
25592192
25588920
25574078
25531796	3486	T.0.015313	T.0.015313	IGFBP3	insulin like growth factor binding protein 3	IGFBP3;insulin like growth factor binding protein 3;IGF-BP3;IFGBP-III;BP-53;IBP3;insulin-like growth factor-binding protein 3;IBP-3;IGF-binding protein 3;IGFBP-3;acid stable subunit of the 140 K IGF complex;binding protein 29;binding protein 53;growth hormone-dependent binding protein	FALSE	7480
25531796	3630	T.0.016556	T.0.016556	INS	insulin	INS;insulin;IDDM;IDDM1;IDDM2;ILPR;IRDN;MODY10;preproinsulin;proinsulin;PROINSULIN HYPERPROINSULINEMIA;INS-IGF2 SPLICED READ-THROUGH TRANSCRIPTS;INSIGF	FALSE	296528
25531796	3682	T.0.016234	T.0.016234	ITGAE	integrin subunit alpha E	ITGAE;integrin subunit alpha E;alphaE integrin;alpha E integrin;integrin alphaE;IG-F1;IGF-1;ALPHA-E INTEGRIN;CD103;HUMINAE;integrin alpha-E;HML-1 antigen;antigen CD103, human mucosal lymphocyte antigen 1 alpha polypeptide;human mucosal lymphocyte antigen 1, alpha polypeptide;integrin alpha-IEL;integrin, alpha E (antigen CD103, human mucosal lymphocyte antigen 1 alpha polypeptide);mucosal lymphocy…	FALSE	15281
25531796	3479	T.0.016236	T.0.016236	IGF1	insulin like growth factor 1	IGF1;insulin like growth factor 1;IGF-I;IGFI;MGF;insulin-like growth factor I;insulin-like growth factor 1 (somatomedin C);insulin-like growth factor IB;mechano growth factor;somatomedin-C;IGF I;SOMATOMEDIN C	FALSE	44068
25518048
25437816
25278698
25256629
25223604	387502	T.0.046735	T.0.046735	HCG2P2	HLA complex group 2 pseudogene 2	HCG2P2;HLA complex group 2 pseudogene 2;HCGII-2	FALSE	14395
25223604	80867	T.0.044136	T.0.044136	HCG2P7	HLA complex group 2 pseudogene 7	HCG2P7;HLA complex group 2 pseudogene 7;HCGII-7;HCGII.2	FALSE	15747
25136803	3553	T.0.001691	T.0.001691	IL1B	interleukin 1 beta	IL1B;interleukin 1 beta;beta interleukin 1;interleukin 1beta;ILI beta;IL I beta;IL Ibeta;IL1beta;IL-1beta;interleukin Ibeta;interleukin I beta;interleukin1beta;interleukin1 beta;IL1-B;IL-1;IL1-BETA;IL1F2;interleukin-1 beta;IL-1 beta;catabolin;preinterleukin 1 beta;pro-interleukin-1-beta;INTERLEUKIN 1-BETA	FALSE	73866
25136803	840	T.0.016712	T.0.016712	CASP7	caspase 7	CASP7;caspase 7;CASP-7;CMH-1;ICE-LAP3;LICE2;MCH3;caspase-7;ICE-like apoptotic protease 3;apoptotic protease MCH-3;caspase 7, apoptosis-related cysteine peptidase;caspase 7, apoptosis-related cysteine protease	FALSE	2786
25136803	55054	T.0.003724	T.0.003724	ATG16L1	autophagy related 16 like 1	ATG16L1;autophagy related 16 like 1;APG16L;ATG16A;ATG16L;IBD10;WDR30;autophagy-related protein 16-1;APG16L beta;ATG16 autophagy related 16-like 1;WD repeat domain 30;AUTOPHAGY 16-LIKE 1;APG16-LIKE	FALSE	571
25136803	836	T.0.014844	T.0.014844	CASP3	caspase 3	CASP3;caspase 3;CPP32;CPP32B;SCA-1;caspase-3;CASP-3;CPP-32;PARP cleavage protease;SREBP cleavage activity 1;apopain;caspase 3, apoptosis-related cysteine peptidase;caspase 3, apoptosis-related cysteine protease;cysteine protease CPP32;procaspase3;protein Yama	FALSE	58406
25118609
25089544
25058236	3586	T.0.005303	T.0.005303	IL10	interleukin 10	IL10;interleukin 10;interleukin10;interleukin X;IL-X;CSIF;GVHDS;IL-10;IL10A;TGIF;interleukin-10;T-cell growth inhibitory factor;cytokine synthesis inhibitory factor	FALSE	56479
25052347	7124	T.0.006877	T.0.006877	TNF	tumor necrosis factor	TNF;tumor necrosis factor;monocyte-derived TNF;macrophage-derived TNF;TNFalpha;ALPHA TUMOR NECROSIS FACTOR;DIF;TNF-alpha;TNFA;TNFSF2;TNLG1F;APC1 protein;TNF, macrophage-derived;TNF, monocyte-derived;TNF-a;cachectin;tumor necrosis factor ligand 1F;tumor necrosis factor ligand superfamily member 2;tumor necrosis factor-alpha;TUMOR NECROSIS FACTOR, ALPHA	FALSE	188792
24998983
24993369
24958064	1401	T.0.015207	T.0.015207	CRP	C-reactive protein	CRP;C-reactive protein;CRP protein;CRP gene;PTX1;C-reactive protein, pentraxin-related;pentraxin 1;PENTRAXIN 1, SHORT	FALSE	63836
24958064	7124	T.0.006877	T.0.006877	TNF	tumor necrosis factor	TNF;tumor necrosis factor;monocyte-derived TNF;macrophage-derived TNF;TNFalpha;ALPHA TUMOR NECROSIS FACTOR;DIF;TNF-alpha;TNFA;TNFSF2;TNLG1F;APC1 protein;TNF, macrophage-derived;TNF, monocyte-derived;TNF-a;cachectin;tumor necrosis factor ligand 1F;tumor necrosis factor ligand superfamily member 2;tumor necrosis factor-alpha;TUMOR NECROSIS FACTOR, ALPHA	FALSE	188792
24827117
24798636	7124	T.0.006877	T.0.006877	TNF	tumor necrosis factor	TNF;tumor necrosis factor;monocyte-derived TNF;macrophage-derived TNF;TNFalpha;ALPHA TUMOR NECROSIS FACTOR;DIF;TNF-alpha;TNFA;TNFSF2;TNLG1F;APC1 protein;TNF, macrophage-derived;TNF, monocyte-derived;TNF-a;cachectin;tumor necrosis factor ligand 1F;tumor necrosis factor ligand superfamily member 2;tumor necrosis factor-alpha;TUMOR NECROSIS FACTOR, ALPHA	FALSE	188792
24796799	100653366	T.0.098100	T.0.098100	PSC	Cholangitis, primary sclerosing	PSC;Cholangitis, primary sclerosing;primary sclerosing cholangitis	FALSE	3900
24796799	102724197	T.0.104099	T.0.104099	LOC102724197	inactive glutathione hydrolase 2	LOC102724197;inactive glutathione hydrolase 2;GGT2;putative glutathione hydrolase 3 proenzyme;putative glutathione hydrolase light chain 3;gamma-glutamyl transpeptidase	FALSE	3570
24788218
24661924
24642581
24574792
24569242
24487791
24462789
24394805	57178	T.0.026018	T.0.026018	ZMIZ1	zinc finger MIZ-type containing 1	ZMIZ1;zinc finger MIZ-type containing 1;MIZ;RAI17;TRAFIP10;ZIMP10;zinc finger MIZ domain-containing protein 1;retinoic acid induced 17;zinc finger-containing, Miz1, PIAS-like protein on chromosome 10;ZINC FINGER MIZ-DOMAIN CONTAINING 1;RETINOIC ACID-INDUCED GENE 17;KIAA1224	FALSE	53
24394805	64127	T.0.002283	T.0.002283	NOD2	nucleotide binding oligomerization domain containing 2	NOD2;nucleotide binding oligomerization domain containing 2;ACUG;BLAU;BLAUS;CARD15;CD;CLR16.3;IBD1;NLRC2;NOD2B;PSORAS1;YAOS;nucleotide-binding oligomerization domain-containing protein 2;NLR family, CARD domain containing 2;NOD-like receptor C2;caspase recruitment domain family, member 15;caspase recruitment domain protein 15;caspase recruitment domain-containing protein 15;inflammatory bowel dis…	FALSE	3024
24394805	55054	T.0.003724	T.0.003724	ATG16L1	autophagy related 16 like 1	ATG16L1;autophagy related 16 like 1;APG16L;ATG16A;ATG16L;IBD10;WDR30;autophagy-related protein 16-1;APG16L beta;ATG16 autophagy related 16-like 1;WD repeat domain 30;AUTOPHAGY 16-LIKE 1;APG16-LIKE	FALSE	571
24374878
24315795
24252978
24246984	7124	T.0.006877	T.0.006877	TNF	tumor necrosis factor	TNF;tumor necrosis factor;monocyte-derived TNF;macrophage-derived TNF;TNFalpha;ALPHA TUMOR NECROSIS FACTOR;DIF;TNF-alpha;TNFA;TNFSF2;TNLG1F;APC1 protein;TNF, macrophage-derived;TNF, monocyte-derived;TNF-a;cachectin;tumor necrosis factor ligand 1F;tumor necrosis factor ligand superfamily member 2;tumor necrosis factor-alpha;TUMOR NECROSIS FACTOR, ALPHA	FALSE	188792
24246984	4057	T.0.000378	T.0.000378	LTF	lactotransferrin	LTF;lactotransferrin;LTF protein;LTF gene;GIG12;HEL110;HLF2;LF;epididymis luminal protein 110;growth-inhibiting protein 12;kaliocin-1;lactoferricin;lactoferroxin;neutrophil lactoferrin;talalactoferrin;LACTOFERRIN	FALSE	6680
24231644
24206446	8875	T.0.001328	T.0.001328	VNN2	vanin 2	VNN2;vanin 2;FOAP-4;GPI-80;vascular non-inflammatory molecule 2;Vannin 2;glycosylphosphatidyl inositol-anchored protein GPI-80;pantetheinase	FALSE	156
24206446	8876	T.0.001330	T.0.001330	VNN1	vanin 1	VNN1;vanin 1;VNN-1;vanin1;HDLCQ8;Tiff66;pantetheinase;pantetheine hydrolase;vannin 1;vascular non-inflammatory molecule 1;VNN1 HIGH DENSITY LIPOPROTEIN CHOLESTEROL LEVEL QUANTITATIVE TRAIT LOCUS 8	FALSE	153
24206446	2919	T.0.015548	T.0.015548	CXCL1	C-X-C motif chemokine ligand 1	CXCL1;C-X-C motif chemokine ligand 1;CXCL-1;chemokine ligand 1;chemokine c-x-c motif ligand 1;FSP;GRO1;GROa;MGSA;MGSA-a;NAP-3;SCYB1;growth-regulated alpha protein;C-X-C motif chemokine 1;GRO-alpha(1-73);GRO1 oncogene (melanoma growth stimulating activity, alpha);GRO1 oncogene (melanoma growth-stimulating activity);MGSA alpha;chemokine (C-X-C motif) ligand 1 (melanoma growth stimulating activity, …	FALSE	4156
24206446	4316	T.0.006256	T.0.006256	MMP7	matrix metallopeptidase 7	MMP7;matrix metallopeptidase 7;matrilysin 1;MMP-7;MPSL1;PUMP-1;matrilysin;matrin;matrix metallopeptidase 7 (matrilysin, uterine);matrix metalloproteinase 7 (matrilysin, uterine);matrix metalloproteinase-7;pump-1 protease;uterine matrilysin;uterine metalloproteinase;MATRIX METALLOPROTEINASE 7;MATRILYSIN, UTERINE;PUTATIVE METALLOPROTEINASE I;PUMP1	FALSE	2743
24206446	10158	T.0.007961	T.0.007961	PDZK1IP1	PDZK1 interacting protein 1	PDZK1IP1;PDZK1 interacting protein 1;DD96;MAP17;SPAP;PDZK1-interacting protein 1;17 kDa membrane-associated protein;epithelial protein up-regulated in carcinoma, membrane associated protein 17;membrane-associated protein 17	FALSE	67
24206446	11254	T.0.003680	T.0.003680	SLC6A14	solute carrier family 6 member 14	SLC6A14;solute carrier family 6 member 14;BMIQ11;sodium-and chloride-dependent neutral and basic amino acid transporter B(0+);amino acid transporter ATB0+;amino acid transporter B0+;solute carrier family 6 (amino acid transporter), member 14;solute carrier family 6 (neurotransmitter transporter), member 14;AMINO ACID TRANSPORTER B(0+);ATB(0+)	FALSE	127
24206446	83998	T.0.000344	T.0.000344	REG4	regenerating family member 4	REG4;regenerating family member 4;regenerating gene IV;REGIV;GISP;REG-IV;RELP;regenerating islet-derived protein 4;REG-4;REG-like protein;gastrointestinal secretory protein;reg IV;regenerating gene type IV;regenerating islet-derived family, member 4;regenerating islet-derived protein IV	FALSE	250
24206446	55350	T.0.004909	T.0.004909	VNN3	vanin 3	VNN3;vanin 3;pantetheinase;PAGEL-gamma;PAGEL-epsilon;PAGEL-delta;PAGEL-alpha;PAGEL-zeta;PAGEL-eta;PAGEL-beta;HSA238982;vascular non-inflammatory molecule 3;pantetheinase pseudogene;pantetheinase-associated gene expressed in leukocytes (PAGEL)-alpha;vanin 1 pseudogene	FALSE	127
24206446	1836	T.0.009698	T.0.009698	SLC26A2	solute carrier family 26 member 2	SLC26A2;solute carrier family 26 member 2;D5S1708;DTD;DTDST;EDM4;MST153;MSTP157;sulfate transporter;diastrophic dysplasia protein;solute carrier family 26 (anion exchanger), member 2;solute carrier family 26 (sulfate transporter), member 2;sulfate anion transporter 1;DTD SULFATE TRANSPORTER	FALSE	173
24185311	7124	T.0.006877	T.0.006877	TNF	tumor necrosis factor	TNF;tumor necrosis factor;monocyte-derived TNF;macrophage-derived TNF;TNFalpha;ALPHA TUMOR NECROSIS FACTOR;DIF;TNF-alpha;TNFA;TNFSF2;TNLG1F;APC1 protein;TNF, macrophage-derived;TNF, monocyte-derived;TNF-a;cachectin;tumor necrosis factor ligand 1F;tumor necrosis factor ligand superfamily member 2;tumor necrosis factor-alpha;TUMOR NECROSIS FACTOR, ALPHA	FALSE	188792
24126833	3458	T.0.016259	T.0.016259	IFNG	interferon gamma	IFNG;interferon gamma;IMMUNE IFN;Interferongamma;IFNgamma;gammainterferon;gamma interferon;IFG;IFI;IFN-gamma;immune interferon;INTERFERON, GAMMA;IFN, IMMUNE	FALSE	114422
24126833	213	T.0.004980	T.0.004980	ALB	albumin	ALB;albumin;DYSALBUMINEMIC HYPERTHYROXINEMIA;ALB protein;ALB gene;HSA;PRO0883;PRO0903;PRO1341;serum albumin;ALB DYSALBUMINEMIC HYPERTHYROXINEMIA;HYPERTHYROXINEMIA, DYSALBUMINEMIC;ANALBUMINEMIA;BISALBUMINEMIA	FALSE	111395
24077667	7124	T.0.006877	T.0.006877	TNF	tumor necrosis factor	TNF;tumor necrosis factor;monocyte-derived TNF;macrophage-derived TNF;TNFalpha;ALPHA TUMOR NECROSIS FACTOR;DIF;TNF-alpha;TNFA;TNFSF2;TNLG1F;APC1 protein;TNF, macrophage-derived;TNF, monocyte-derived;TNF-a;cachectin;tumor necrosis factor ligand 1F;tumor necrosis factor ligand superfamily member 2;tumor necrosis factor-alpha;TUMOR NECROSIS FACTOR, ALPHA	FALSE	188792
24077667	4318	T.0.002948	T.0.002948	MMP9	matrix metallopeptidase 9	MMP9;matrix metallopeptidase 9;92-KD GELATINASE;CLG4B;GELB;MANDP2;MMP-9;matrix metalloproteinase-9;macrophage gelatinase;matrix metallopeptidase 9 (gelatinase B, 92kDa gelatinase, 92kDa type IV collagenase);matrix metalloproteinase 9 (gelatinase B, 92kDa gelatinase, 92kDa type IV collagenase);type V collagenase;MATRIX METALLOPROTEINASE 9;COLLAGENASE TYPE IV-B;COLLAGENASE TYPE IV, 92-KD;COLLAGENAS…	FALSE	28152
24077667	100289462	T.0.082241	T.0.082241	DEFB4B	defensin beta 4B	DEFB4B;defensin beta 4B;DEFB4P;beta-defensin 4B;beta defensin 2;defensin, beta 4, pseudogene	FALSE	853
24077667	1673	T.0.000373	T.0.000373	DEFB4A	defensin beta 4A	DEFB4A;defensin beta 4A;beta-defensin 4;hBD-4;beta 2 defensin;beta-2 defensin;BD-2;DEFB-2;DEFB102;DEFB2;DEFB4;HBD-2;SAP1;beta-defensin 4A;beta defensin-2;defensin, beta 2;defensin, beta 4;skin-antimicrobial peptide 1;DEFENSIN, BETA, 4;HBD2;DEFENSIN, BETA, 2, FORMERLY;DEFB2, FORMERLY	FALSE	1531
23999270
23867872
23867759	35	T.0.011282	T.0.011282	ACADS	acyl-CoA dehydrogenase short chain	ACADS;acyl-CoA dehydrogenase short chain;ACAD3;SCAD;short-chain specific acyl-CoA dehydrogenase, mitochondrial;acyl-CoA dehydrogenase, C-2 to C-3 short chain;acyl-Coenzyme A dehydrogenase, C-2 to C-3 short chain;butyryl-CoA dehydrogenase;mitochondrial short-chain specific acyl-CoA dehydrogenase;unsaturated acyl-CoA reductase;ACYL-CoA DEHYDROGENASE, SHORT-CHAIN;SHORT-CHAIN ACYL-CoA DEHYDROGENASE	FALSE	1006
23835444
23820399
23731044	7172	T.0.012478	T.0.012478	TPMT	thiopurine S-methyltransferase	TPMT;thiopurine S-methyltransferase;thiopurine methyl transferase;TPMTD;S-adenosyl-L-methionine:thiopurine S-methyltransferase	FALSE	1032
23642432
23619008	100653366	T.0.098100	T.0.098100	PSC	Cholangitis, primary sclerosing	PSC;Cholangitis, primary sclerosing;primary sclerosing cholangitis	FALSE	3900
23604131
23485432
23457764
23325280
23322995
23265763	100653366	T.0.098100	T.0.098100	PSC	Cholangitis, primary sclerosing	PSC;Cholangitis, primary sclerosing;primary sclerosing cholangitis	FALSE	3900
23207168
23182163	1401	T.0.015207	T.0.015207	CRP	C-reactive protein	CRP;C-reactive protein;CRP protein;CRP gene;PTX1;C-reactive protein, pentraxin-related;pentraxin 1;PENTRAXIN 1, SHORT	FALSE	63836
23182163	7124	T.0.006877	T.0.006877	TNF	tumor necrosis factor	TNF;tumor necrosis factor;monocyte-derived TNF;macrophage-derived TNF;TNFalpha;ALPHA TUMOR NECROSIS FACTOR;DIF;TNF-alpha;TNFA;TNFSF2;TNLG1F;APC1 protein;TNF, macrophage-derived;TNF, monocyte-derived;TNF-a;cachectin;tumor necrosis factor ligand 1F;tumor necrosis factor ligand superfamily member 2;tumor necrosis factor-alpha;TUMOR NECROSIS FACTOR, ALPHA	FALSE	188792
23107487
22827693
22748696
22627504
22616585	7172	T.0.012478	T.0.012478	TPMT	thiopurine S-methyltransferase	TPMT;thiopurine S-methyltransferase;thiopurine methyl transferase;TPMTD;S-adenosyl-L-methionine:thiopurine S-methyltransferase	FALSE	1032
22570259
22550323
22535573
22398058
22370604	1401	T.0.015207	T.0.015207	CRP	C-reactive protein	CRP;C-reactive protein;CRP protein;CRP gene;PTX1;C-reactive protein, pentraxin-related;pentraxin 1;PENTRAXIN 1, SHORT	FALSE	63836
22314810
22261532
22229803
21931206
21887728
21857248
21779105
21745316	100653366	T.0.098100	T.0.098100	PSC	Cholangitis, primary sclerosing	PSC;Cholangitis, primary sclerosing;primary sclerosing cholangitis	FALSE	3900
21688352
21549650
21506341
21484961	10255	T.0.035851	T.0.035851	HCG9	HLA complex group 9 (non-protein coding)	HCG9;HLA complex group 9 (non-protein coding);HLA complex group 9;HCGIX;HCGIX4	FALSE	1108821
21462383
21456045
21381152
21342211
21122580	10255	T.0.035851	T.0.035851	HCG9	HLA complex group 9 (non-protein coding)	HCG9;HLA complex group 9 (non-protein coding);HLA complex group 9;HCGIX;HCGIX4	FALSE	1108821
21093392
21051046
21033230	146059	T.0.010897	T.0.010897	CDAN1	codanin 1	CDAN1;codanin 1;type I congenital dyserythropoietic anemia;CDA1;CDAI;CDAN1A;DLT;PRO1295;codanin-1;congenital dyserythropoietic anemia, type I;discs lost homolog;DISCS LOST, DROSOPHILA, HOMOLOG OF	FALSE	1205
20936350
20848457
20639778
20551939	100653366	T.0.098100	T.0.098100	PSC	Cholangitis, primary sclerosing	PSC;Cholangitis, primary sclerosing;primary sclerosing cholangitis	FALSE	3900
20443751
20117341
19897963
19837455	7124	T.0.006877	T.0.006877	TNF	tumor necrosis factor	TNF;tumor necrosis factor;monocyte-derived TNF;macrophage-derived TNF;TNFalpha;ALPHA TUMOR NECROSIS FACTOR;DIF;TNF-alpha;TNFA;TNFSF2;TNLG1F;APC1 protein;TNF, macrophage-derived;TNF, monocyte-derived;TNF-a;cachectin;tumor necrosis factor ligand 1F;tumor necrosis factor ligand superfamily member 2;tumor necrosis factor-alpha;TUMOR NECROSIS FACTOR, ALPHA	FALSE	188792
19824070
19755970	8412	T.0.014312	T.0.014312	BCAR3	BCAR3, NSP family adaptor protein	BCAR3;BCAR3, NSP family adaptor protein;KIAA0554;AND-34;NSP2;SH2D3B;breast cancer anti-estrogen resistance protein 3;SH2 domain-containing protein 3B;breast cancer anti-estrogen resistance 3;breast cancer antiestrogen resistance 3 protein;dJ1033H22.2 (breast cancer anti-estrogen resistance 3);novel SH2-containing protein 2;BREAST CANCER ANTIESTROGEN RESISTANCE 3	FALSE	31555
19588292
19543100
19502850
19446510
19390193
19340901
19220669	7124	T.0.006877	T.0.006877	TNF	tumor necrosis factor	TNF;tumor necrosis factor;monocyte-derived TNF;macrophage-derived TNF;TNFalpha;ALPHA TUMOR NECROSIS FACTOR;DIF;TNF-alpha;TNFA;TNFSF2;TNLG1F;APC1 protein;TNF, macrophage-derived;TNF, monocyte-derived;TNF-a;cachectin;tumor necrosis factor ligand 1F;tumor necrosis factor ligand superfamily member 2;tumor necrosis factor-alpha;TUMOR NECROSIS FACTOR, ALPHA	FALSE	188792
19220669	146059	T.0.010897	T.0.010897	CDAN1	codanin 1	CDAN1;codanin 1;type I congenital dyserythropoietic anemia;CDA1;CDAI;CDAN1A;DLT;PRO1295;codanin-1;congenital dyserythropoietic anemia, type I;discs lost homolog;DISCS LOST, DROSOPHILA, HOMOLOG OF	FALSE	1205
19117240	64127	T.0.002283	T.0.002283	NOD2	nucleotide binding oligomerization domain containing 2	NOD2;nucleotide binding oligomerization domain containing 2;ACUG;BLAU;BLAUS;CARD15;CD;CLR16.3;IBD1;NLRC2;NOD2B;PSORAS1;YAOS;nucleotide-binding oligomerization domain-containing protein 2;NLR family, CARD domain containing 2;NOD-like receptor C2;caspase recruitment domain family, member 15;caspase recruitment domain protein 15;caspase recruitment domain-containing protein 15;inflammatory bowel dis…	FALSE	3024
19110988
18952692
18848503
18841182
18725221
18466904
18213696
18176365
18174907
19318319	3567	T.0.006238	T.0.006238	IL5	interleukin 5	IL5;interleukin 5;interleukin5;EDF;IL-5;TRF;interleukin-5;B-cell differentiation factor I;T-cell replacing factor;colony-stimulating factor, eosinophil;eosinophil differentiation factor	FALSE	14399
19318319	3458	T.0.016259	T.0.016259	IFNG	interferon gamma	IFNG;interferon gamma;IMMUNE IFN;Interferongamma;IFNgamma;gammainterferon;gamma interferon;IFG;IFI;IFN-gamma;immune interferon;INTERFERON, GAMMA;IFN, IMMUNE	FALSE	114422
19318319	3596	T.0.016205	T.0.016205	IL13	interleukin 13	IL13;interleukin 13;IL-13;P600;interleukin-13	FALSE	11854
19318319	3605	T.0.013018	T.0.013018	IL17A	interleukin 17A	IL17A;interleukin 17A;interleukin 17;CTLA-8;CTLA8;IL-17;IL-17A;IL17;interleukin-17A;cytotoxic T-lymphocyte-associated antigen 8;cytotoxic T-lymphocyte-associated protein 8;interleukin 17 (cytotoxic T-lymphocyte-associated serine esterase 8);CYTOTOXIC T-LYMPHOCYTE-ASSOCIATED SERINE ESTERASE 8	FALSE	18860
18160538
18058654
17879274	3606	T.0.016079	T.0.016079	IL18	interleukin 18	IL18;interleukin 18;interleukin 1gamma;IL 1gamma;IGIF;IL-18;IL-1g;IL1F4;interleukin-18;IFN-gamma-inducing factor;IL-1 gamma;iboctadekin;interleukin 18 (interferon-gamma-inducing factor);interleukin-1 gamma;INTERFERON-GAMMA-INDUCING FACTOR	FALSE	9413
17879274	213	T.0.004980	T.0.004980	ALB	albumin	ALB;albumin;DYSALBUMINEMIC HYPERTHYROXINEMIA;ALB protein;ALB gene;HSA;PRO0883;PRO0903;PRO1341;serum albumin;ALB DYSALBUMINEMIC HYPERTHYROXINEMIA;HYPERTHYROXINEMIA, DYSALBUMINEMIC;ANALBUMINEMIA;BISALBUMINEMIA	FALSE	111395
17879274	10068	T.0.010505	T.0.010505	IL18BP	interleukin 18 binding protein	IL18BP;interleukin 18 binding protein;IL-18 binding protein;IL-18-BP;IL18BPa;interleukin-18-binding protein;IL-18BP;MC51L-53L-54L homolog gene product;tadekinig-alfa;INTERLEUKIN 18-BINDING PROTEIN;IL18BPa IL18BPb;IL18BPc	FALSE	403
17845695
17560421
17538984	64127	T.0.002283	T.0.002283	NOD2	nucleotide binding oligomerization domain containing 2	NOD2;nucleotide binding oligomerization domain containing 2;ACUG;BLAU;BLAUS;CARD15;CD;CLR16.3;IBD1;NLRC2;NOD2B;PSORAS1;YAOS;nucleotide-binding oligomerization domain-containing protein 2;NLR family, CARD domain containing 2;NOD-like receptor C2;caspase recruitment domain family, member 15;caspase recruitment domain protein 15;caspase recruitment domain-containing protein 15;inflammatory bowel dis…	FALSE	3024
17455205
17229217
17206697
17204023
17030921
16887687
16849736
15505320
12428438	3106	T.0.015421	T.0.015421	HLA-B	major histocompatibility complex, class I, B	HLA-B;major histocompatibility complex, class I, B;HLA-B27;MHC-B;AS;B-4901;HLAB;HLA class I antigen HLA-B;HLA class I histocompatibility antigen, B alpha chain;MHC HLA-B cell surface glycoprotein;MHC HLA-B transmembrane glycoprotein;MHC class 1 antigen;MHC class I antigen HLA-B alpha chain;MHC class I antigen HLA-B heavy chain;MHC class I antigen SHCHA;MHC class I molecule;leukocyte antigen class…	FALSE	10634
11407278
11171822
11028214
10793924
9923091
9740199
9622892
9252899
9200295	100653366	T.0.098100	T.0.098100	PSC	Cholangitis, primary sclerosing	PSC;Cholangitis, primary sclerosing;primary sclerosing cholangitis	FALSE	3900
9200295	1644	T.0.002842	T.0.002842	DDC	dopa decarboxylase	DDC;dopa decarboxylase;DDC protein;DDC gene;AADC;aromatic-L-amino-acid decarboxylase;dopa decarboxylase (aromatic L-amino acid decarboxylase);AROMATIC L-AMINO ACID DECARBOXYLASE	FALSE	1663
9200289
8686414
7627505
7720446
8075090	10255	T.0.035851	T.0.035851	HCG9	HLA complex group 9 (non-protein coding)	HCG9;HLA complex group 9 (non-protein coding);HLA complex group 9;HCGIX;HCGIX4	FALSE	1108821
8106782
8143946	3297	T.0.012451	T.0.012451	HSF1	heat shock transcription factor 1	HSF1;heat shock transcription factor 1;HSF-1;HSTF1;heat shock factor protein 1;HEAT-SHOCK TRANSCRIPTION FACTOR 1;HEAT-SHOCK FACTOR 1	FALSE	2251
1489978	2147	T.0.015216	T.0.015216	F2	coagulation factor II, thrombin	F2;coagulation factor II, thrombin;anticoagulation factor II;coagulation factor 2;PT;RPRGL2;THPH1;prothrombin;prepro-coagulation factor II;prothrombin B-chain;serine protease;thrombin factor II;COAGULATION FACTOR II;THROMBIN;FACTOR II	FALSE	55642
1489978	940	T.0.005563	T.0.005563	CD28	CD28 molecule	CD28;CD28 molecule;Tp44;T-cell-specific surface glycoprotein CD28;CD28 antigen;ANTIGEN CD28;T-CELL ANTIGEN CD28	FALSE	10537
1489978	100653366	T.0.098100	T.0.098100	PSC	Cholangitis, primary sclerosing	PSC;Cholangitis, primary sclerosing;primary sclerosing cholangitis	FALSE	3900
1489978	3567	T.0.006238	T.0.006238	IL5	interleukin 5	IL5;interleukin 5;interleukin5;EDF;IL-5;TRF;interleukin-5;B-cell differentiation factor I;T-cell replacing factor;colony-stimulating factor, eosinophil;eosinophil differentiation factor	FALSE	14399
1489978	10656	T.0.002308	T.0.002308	KHDRBS3	KH RNA binding domain containing, signal transduction associated 3	KHDRBS3;KH RNA binding domain containing, signal transduction associated 3;Etle;SALP;SLM-2;SLM2;T-STAR;TSTAR;etoile;KH domain-containing, RNA-binding, signal transduction-associated protein 3;KH domain containing, RNA binding, signal transduction associated 3;RNA-binding protein T-Star;Sam68-like phosphotyrosine protein, T-STAR;sam68-like mammalian protein 2	FALSE	260
1489978	4684	T.0.003917	T.0.003917	NCAM1	neural cell adhesion molecule 1	NCAM1;neural cell adhesion molecule 1;NCAM-120;N-CAM 120;CD56;MSK39;NCAM;antigen recognized by monoclonal antibody 5.1H11;neural cell adhesion molecule, NCAM;CELL ADHESION MOLECULE, NEURAL, 1;ANTIGEN MSK39 IDENTIFIED BY MONOCLONAL ANTIBODY 5.1H11	FALSE	11740
1489978	942	T.0.008543	T.0.008543	CD86	CD86 molecule	CD86;CD86 molecule;B7-2;B7.2;B70;CD28LG2;LAB72;T-lymphocyte activation antigen CD86;B-lymphocyte activation antigen B7-2;BU63;CD86 antigen (CD28 antigen ligand 2, B7-2 antigen);CTLA-4 counter-receptor B7.2;FUN-1;CD86 ANTIGEN;CD28 ANTIGEN LIGAND 2;LAB7-2;B72 ANTIGEN	FALSE	9461
1930310	5743	T.0.005462	T.0.005462	PTGS2	prostaglandin-endoperoxide synthase 2	PTGS2;prostaglandin-endoperoxide synthase 2;PTGS-2;COX-2;COX2;GRIPGHS;PGG/HS;PGHS-2;PHS-2;hCox-2;prostaglandin G/H synthase 2;PGH synthase 2;PHS II;cyclooxygenase 2;cyclooxygenase 2b;prostaglandin H2 synthase 2;prostaglandin-endoperoxide synthase 2 (prostaglandin G/H synthase and cyclooxygenase);PGHS2;GLUCOCORTICOID-REGULATED INFLAMMATORY PROSTAGLANDIN G/H SYNTHASE	FALSE	39103
1930310	3553	T.0.001691	T.0.001691	IL1B	interleukin 1 beta	IL1B;interleukin 1 beta;beta interleukin 1;interleukin 1beta;ILI beta;IL I beta;IL Ibeta;IL1beta;IL-1beta;interleukin Ibeta;interleukin I beta;interleukin1beta;interleukin1 beta;IL1-B;IL-1;IL1-BETA;IL1F2;interleukin-1 beta;IL-1 beta;catabolin;preinterleukin 1 beta;pro-interleukin-1-beta;INTERLEUKIN 1-BETA	FALSE	73866
1930310	4192	T.0.015945	T.0.015945	MDK	midkine	MDK;midkine;ARAP;MK;NEGF2;amphiregulin-associated protein;midgestation and kidney protein;neurite growth-promoting factor 2;neurite outgrowth-promoting factor 2;retinoic acid inducible factor;MIDGESTATION AND KIDNEY;NEURITE GROWTH-PROMOTING FACTOR 2, FORMERLY;NEGF2, FORMERLY	FALSE	852
1930310	4792	T.0.015883	T.0.015883	NFKBIA	NFKB inhibitor alpha	NFKBIA;NFKB inhibitor alpha;NFkappaB inhibitor alpha;NF-kappaB inhibitor alpha;IkBalpha;I-KAPPAB-ALPHA;I-KAPPA-BALPHA;I kappaB alpha;IkappaB alpha;I kappaBalpha;IKBA;MAD-3;NFKBI;NF-kappa-B inhibitor alpha;I-kappa-B-alpha;IkappaBalpha;ikB-alpha;major histocompatibility complex enhancer-binding protein MAD3;nuclear factor of kappa light chain gene enhancer in B-cells;nuclear factor of kappa light p…	FALSE	11683
1930310	7124	T.0.006877	T.0.006877	TNF	tumor necrosis factor	TNF;tumor necrosis factor;monocyte-derived TNF;macrophage-derived TNF;TNFalpha;ALPHA TUMOR NECROSIS FACTOR;DIF;TNF-alpha;TNFA;TNFSF2;TNLG1F;APC1 protein;TNF, macrophage-derived;TNF, monocyte-derived;TNF-a;cachectin;tumor necrosis factor ligand 1F;tumor necrosis factor ligand superfamily member 2;tumor necrosis factor-alpha;TUMOR NECROSIS FACTOR, ALPHA	FALSE	188792
1930310	4312	T.0.016090	T.0.016090	MMP1	matrix metallopeptidase 1	MMP1;matrix metallopeptidase 1;matrix metalloproteinase I;CLG;CLGN;interstitial collagenase;fibroblast collagenase;matrix metallopeptidase 1 (interstitial collagenase);matrix metalloprotease 1;matrix metalloproteinase 1;COLLAGENASE, FIBROBLAST;COLLAGENASE, INTERSTITIAL	FALSE	6556
1930310	4790	T.0.016113	T.0.016113	NFKB1	nuclear factor kappa B subunit 1	NFKB1;nuclear factor kappa B subunit 1;NFkappa-B;NFKB-1;NFKAPPAB1;NF-KAPPAB1;NF-KAPPA-B1;NFKAPPAB-1;NF-KAPPAB-1;CVID12;EBP-1;KBF1;NF-kB1;NF-kappa-B;NF-kappaB;NFKB-p105;NFKB-p50;NFkappaB;p105;p50;nuclear factor NF-kappa-B p105 subunit;DNA-binding factor KBF1;NF-kappabeta;nuclear factor NF-kappa-B p50 subunit;nuclear factor kappa-B DNA binding subunit;nuclear factor of kappa light polypeptide gene …	FALSE	87183
1930310	4318	T.0.002948	T.0.002948	MMP9	matrix metallopeptidase 9	MMP9;matrix metallopeptidase 9;92-KD GELATINASE;CLG4B;GELB;MANDP2;MMP-9;matrix metalloproteinase-9;macrophage gelatinase;matrix metallopeptidase 9 (gelatinase B, 92kDa gelatinase, 92kDa type IV collagenase);matrix metalloproteinase 9 (gelatinase B, 92kDa gelatinase, 92kDa type IV collagenase);type V collagenase;MATRIX METALLOPROTEINASE 9;COLLAGENASE TYPE IV-B;COLLAGENASE TYPE IV, 92-KD;COLLAGENAS…	FALSE	28152
1930310	283450	T.0.017993	T.0.017993	HECTD4	HECT domain E3 ubiquitin protein ligase 4	HECTD4;HECT domain E3 ubiquitin protein ligase 4;C12ord51;C12orf51;HEEL;POTAGE;probable E3 ubiquitin-protein ligase HECTD4;AF-1 specific protein phosphatase;HECT domain containing E3 ubiquitin protein ligase 4;HECT domain-containing protein 4;HECT-type E3 ubiquitin transferase HECTD4;probable E3 ubiquitin-protein ligase C12orf51;transmembrane protein C12orf51	FALSE	10195
1930310	54113	T.0.043679	T.0.043679	VUR	Vesicoureteral reflux	VUR;Vesicoureteral reflux;Vesicoureteric reflux;VESICOURETERAL REFLUX 1;VUR1;VUR CONGENITAL ANOMALIES OF KIDNEY AND URINARY TRACT;CAKUT	FALSE	4751
1930310	4313	T.0.000745	T.0.000745	MMP2	matrix metallopeptidase 2	MMP2;matrix metallopeptidase 2;72-KD GELATINASE;CLG4;CLG4A;MMP-2;MMP-II;MONA;TBE-1;72 kDa type IV collagenase;collagenase type IV-A;matrix metallopeptidase 2 (gelatinase A, 72kDa gelatinase, 72kDa type IV collagenase);matrix metalloproteinase-2;matrix metalloproteinase-II;neutrophil gelatinase;MATRIX METALLOPROTEINASE 2;COLLAGENASE TYPE IV, 72-KD;GELATINASE, 72-KD;GELATINASE A;GELATINASE, NEUTROP…	FALSE	25195
2018416	3162	T.0.005712	T.0.005712	HMOX1	heme oxygenase 1	HMOX1;heme oxygenase 1;HMOX-1;heme oxygenaze I;hemeoxygenase 1;HMOX1D;HO-1;HSP32;bK286B10;heat shock protein, 32-kD;heme oxygenase (decycling) 1;HEMOXYGENASE 1;HO1;HSP32 HEME OXYGENASE 1 DEFICIENCY	FALSE	12524
2018416	7124	T.0.006877	T.0.006877	TNF	tumor necrosis factor	TNF;tumor necrosis factor;monocyte-derived TNF;macrophage-derived TNF;TNFalpha;ALPHA TUMOR NECROSIS FACTOR;DIF;TNF-alpha;TNFA;TNFSF2;TNLG1F;APC1 protein;TNF, macrophage-derived;TNF, monocyte-derived;TNF-a;cachectin;tumor necrosis factor ligand 1F;tumor necrosis factor ligand superfamily member 2;tumor necrosis factor-alpha;TUMOR NECROSIS FACTOR, ALPHA	FALSE	188792
2018416	6868	T.0.012338	T.0.012338	ADAM17	ADAM metallopeptidase domain 17	ADAM17;ADAM metallopeptidase domain 17;ADAM-17;ADAM18;CD156B;CSVP;NISBD;NISBD1;TACE;disintegrin and metalloproteinase domain-containing protein 17;ADAM metallopeptidase domain 18;TNF-alpha convertase;TNF-alpha converting enzyme;snake venom-like protease;tumor necrosis factor, alpha, converting enzyme;A DISINTEGRIN AND METALLOPROTEINASE DOMAIN 17;TUMOR NECROSIS FACTOR-ALPHA CONVERTING ENZYME	FALSE	2153
2018416	79625	T.0.003618	T.0.003618	NDNF	neuron derived neurotrophic factor	NDNF;neuron derived neurotrophic factor;C4orf31;NORD;protein NDNF;fibronectin type-III domain-containing protein C4orf31	FALSE	1222
2018416	836	T.0.014844	T.0.014844	CASP3	caspase 3	CASP3;caspase 3;CPP32;CPP32B;SCA-1;caspase-3;CASP-3;CPP-32;PARP cleavage protease;SREBP cleavage activity 1;apopain;caspase 3, apoptosis-related cysteine peptidase;caspase 3, apoptosis-related cysteine protease;cysteine protease CPP32;procaspase3;protein Yama	FALSE	58406
2227232	2920	T.0.015095	T.0.015095	CXCL2	C-X-C motif chemokine ligand 2	CXCL2;C-X-C motif chemokine ligand 2;MACROPHAGE INFLAMMATORY PROTEIN 2ALPHA;Grobeta;CXCL-2;chemokine ligand 2;CINC-2a;GRO2;GROb;MGSA-b;MIP-2a;MIP2;MIP2A;SCYB2;C-X-C motif chemokine 2;GRO2 oncogene;MGSA beta;MIP2-alpha;chemokine (C-X-C motif) ligand 2;gro-beta;growth-regulated protein beta;macrophage inflammatory protein 2-alpha;melanoma growth stimulatory activity beta;CHEMOKINE, CXC MOTIF, LIGAN…	FALSE	4171
2227232	3162	T.0.005712	T.0.005712	HMOX1	heme oxygenase 1	HMOX1;heme oxygenase 1;HMOX-1;heme oxygenaze I;hemeoxygenase 1;HMOX1D;HO-1;HSP32;bK286B10;heat shock protein, 32-kD;heme oxygenase (decycling) 1;HEMOXYGENASE 1;HO1;HSP32 HEME OXYGENASE 1 DEFICIENCY	FALSE	12524
2227232	4778	T.0.015064	T.0.015064	NFE2	nuclear factor, erythroid 2	NFE2;nuclear factor, erythroid 2;nuclear factor erythroid-derived 2;NFE-2;NF-E2;p45;transcription factor NF-E2 45 kDa subunit;leucine zipper protein NF-E2;nuclear factor (erythroid-derived 2), 45kD;nuclear factor (erythroid-derived 2), 45kDa;nuclear factor, erythroid-derived 2 45 kDa subunit;p45 NF-E2;NUCLEAR FACTOR ERYTHROID 2, p45 SUBUNIT	FALSE	8700
2227232	5743	T.0.005462	T.0.005462	PTGS2	prostaglandin-endoperoxide synthase 2	PTGS2;prostaglandin-endoperoxide synthase 2;PTGS-2;COX-2;COX2;GRIPGHS;PGG/HS;PGHS-2;PHS-2;hCox-2;prostaglandin G/H synthase 2;PGH synthase 2;PHS II;cyclooxygenase 2;cyclooxygenase 2b;prostaglandin H2 synthase 2;prostaglandin-endoperoxide synthase 2 (prostaglandin G/H synthase and cyclooxygenase);PGHS2;GLUCOCORTICOID-REGULATED INFLAMMATORY PROSTAGLANDIN G/H SYNTHASE	FALSE	39103
2227232	3553	T.0.001691	T.0.001691	IL1B	interleukin 1 beta	IL1B;interleukin 1 beta;beta interleukin 1;interleukin 1beta;ILI beta;IL I beta;IL Ibeta;IL1beta;IL-1beta;interleukin Ibeta;interleukin I beta;interleukin1beta;interleukin1 beta;IL1-B;IL-1;IL1-BETA;IL1F2;interleukin-1 beta;IL-1 beta;catabolin;preinterleukin 1 beta;pro-interleukin-1-beta;INTERLEUKIN 1-BETA	FALSE	73866
2227232	7124	T.0.006877	T.0.006877	TNF	tumor necrosis factor	TNF;tumor necrosis factor;monocyte-derived TNF;macrophage-derived TNF;TNFalpha;ALPHA TUMOR NECROSIS FACTOR;DIF;TNF-alpha;TNFA;TNFSF2;TNLG1F;APC1 protein;TNF, macrophage-derived;TNF, monocyte-derived;TNF-a;cachectin;tumor necrosis factor ligand 1F;tumor necrosis factor ligand superfamily member 2;tumor necrosis factor-alpha;TUMOR NECROSIS FACTOR, ALPHA	FALSE	188792
2227232	4790	T.0.016113	T.0.016113	NFKB1	nuclear factor kappa B subunit 1	NFKB1;nuclear factor kappa B subunit 1;NFkappa-B;NFKB-1;NFKAPPAB1;NF-KAPPAB1;NF-KAPPA-B1;NFKAPPAB-1;NF-KAPPAB-1;CVID12;EBP-1;KBF1;NF-kB1;NF-kappa-B;NF-kappaB;NFKB-p105;NFKB-p50;NFkappaB;p105;p50;nuclear factor NF-kappa-B p105 subunit;DNA-binding factor KBF1;NF-kappabeta;nuclear factor NF-kappa-B p50 subunit;nuclear factor kappa-B DNA binding subunit;nuclear factor of kappa light polypeptide gene …	FALSE	87183
2227232	2729	T.0.002915	T.0.002915	GCLC	glutamate-cysteine ligase catalytic subunit	GCLC;glutamate-cysteine ligase catalytic subunit;GammaECS;GCL;GCS;GLCL;GLCLC;GCS heavy chain;gamma-ECS;gamma-glutamylcysteine synthetase;GLUTAMATE-CYSTEINE LIGASE, CATALYTIC SUBUNIT;GAMMA-GLUTAMYLCYSTEINE SYNTHETASE, CATALYTIC SUBUNIT MYOCARDIAL INFARCTION, SUSCEPTIBILITY TO	FALSE	1973
2227232	4318	T.0.002948	T.0.002948	MMP9	matrix metallopeptidase 9	MMP9;matrix metallopeptidase 9;92-KD GELATINASE;CLG4B;GELB;MANDP2;MMP-9;matrix metalloproteinase-9;macrophage gelatinase;matrix metallopeptidase 9 (gelatinase B, 92kDa gelatinase, 92kDa type IV collagenase);matrix metalloproteinase 9 (gelatinase B, 92kDa gelatinase, 92kDa type IV collagenase);type V collagenase;MATRIX METALLOPROTEINASE 9;COLLAGENASE TYPE IV-B;COLLAGENASE TYPE IV, 92-KD;COLLAGENAS…	FALSE	28152
2227232	3569	T.0.016826	T.0.016826	IL6	interleukin 6	IL6;interleukin 6;IFN-beta2;interleukin6;beta-2 interferon;interferon beta2;BSF-2;BSF2;CDF;HGF;HSF;IFN-beta-2;IFNB2;IL-6;interleukin-6;B-cell differentiation factor;B-cell stimulatory factor 2;CTL differentiation factor;hybridoma growth factor;interferon beta-2;interleukin BSF-2;INTERFERON, BETA-2;HEPATOCYTE STIMULATORY FACTOR	FALSE	119385
2227232	64127	T.0.002283	T.0.002283	NOD2	nucleotide binding oligomerization domain containing 2	NOD2;nucleotide binding oligomerization domain containing 2;ACUG;BLAU;BLAUS;CARD15;CD;CLR16.3;IBD1;NLRC2;NOD2B;PSORAS1;YAOS;nucleotide-binding oligomerization domain-containing protein 2;NLR family, CARD domain containing 2;NOD-like receptor C2;caspase recruitment domain family, member 15;caspase recruitment domain protein 15;caspase recruitment domain-containing protein 15;inflammatory bowel dis…	FALSE	3024
2227232	4780	T.0.003238	T.0.003238	NFE2L2	nuclear factor, erythroid 2 like 2	NFE2L2;nuclear factor, erythroid 2 like 2;HEBP1;IMDDHH;NRF2;nuclear factor erythroid 2-related factor 2;nuclear factor erythroid-derived 2-like 2;NUCLEAR FACTOR ERYTHROID 2-LIKE 2;NFE2-RELATED FACTOR 2;NFE2-RELATED TRANSCRIPTION FACTOR 2	FALSE	10562
2227232	79625	T.0.003618	T.0.003618	NDNF	neuron derived neurotrophic factor	NDNF;neuron derived neurotrophic factor;C4orf31;NORD;protein NDNF;fibronectin type-III domain-containing protein C4orf31	FALSE	1222
2227232	7099	T.0.003528	T.0.003528	TLR4	toll like receptor 4	TLR4;toll like receptor 4;ARMD10;CD284;TLR-4;TOLL;toll-like receptor 4;hToll;homolog of Drosophila toll;TOLL, DROSOPHILA, HOMOLOG OF;TOLL ENDOTOXIN HYPORESPONSIVENESS	FALSE	19569
2227232	7054	T.0.004527	T.0.004527	TH	tyrosine hydroxylase	TH;tyrosine hydroxylase;TH protein;TH gene;DYT14;DYT5b;TYH;tyrosine 3-monooxygenase;dystonia 14;tyrosine 3-hydroxylase	FALSE	17675
2227232	59340	T.0.009111	T.0.009111	HRH4	histamine receptor H4	HRH4;histamine receptor H4;AXOR35;BG26;GPCR105;GPRv53;H4;H4R;HH4R;histamine H4 receptor;G-protein coupled receptor 105;SP9144;pfi-013	FALSE	547
2227232	3500	T.0.009729	T.0.009729	IGHG1	immunoglobulin heavy constant gamma 1 (G1m marker)	IGHG1;immunoglobulin heavy constant gamma 1 (G1m marker);IGG1;immunoglobulin gamma1;Ig gamma 1;immunoglobulin gamma 1;Iggamma1;constant region of heavy chain of IgG1;immunoglobulin gamma 1 (Gm marker);IgG HEAVY CHAIN LOCUS;IMMUNOGLOBULIN Gm1 IGHG1/CCND1 FUSION GENE;IGHG1/LHX4 FUSION GENE	FALSE	15472
2182814	2147	T.0.015216	T.0.015216	F2	coagulation factor II, thrombin	F2;coagulation factor II, thrombin;anticoagulation factor II;coagulation factor 2;PT;RPRGL2;THPH1;prothrombin;prepro-coagulation factor II;prothrombin B-chain;serine protease;thrombin factor II;COAGULATION FACTOR II;THROMBIN;FACTOR II	FALSE	55642
2182814	5159	T.0.015165	T.0.015165	PDGFRB	platelet derived growth factor receptor beta	PDGFRB;platelet derived growth factor receptor beta;PDGF-Rbeta;PDGFRbeta;CD140B;IBGC4;IMF1;JTK12;KOGS;PDGFR;PDGFR-1;PDGFR1;PENTT;platelet-derived growth factor receptor beta;Activated tyrosine kinase PDGFRB;CD140 antigen-like family member B;NDEL1-PDGFRB;PDGF-R-beta;PDGFR-beta;beta-type platelet-derived growth factor receptor;platelet-derived growth factor receptor 1;platelet-derived growth facto…	FALSE	4473
2182814	1050	T.0.015169	T.0.015169	CEBPA	CCAAT enhancer binding protein alpha	CEBPA;CCAAT enhancer binding protein alpha;CEBPalpha;C/EBPalpha;C/EBP-alpha;CEBP;CCAAT/enhancer-binding protein alpha;CCAAT/enhancer binding protein (C/EBP), alpha;CCAAT/ENHANCER-BINDING PROTEIN, ALPHA	FALSE	4396
2182814	462	T.0.015048	T.0.015048	SERPINC1	serpin family C member 1	SERPINC1;serpin family C member 1;antithrombin 3;antithrombinIII;AT3;AT3D;ATIII;THPH7;antithrombin-III;serine (or cysteine) proteinase inhibitor, clade C (antithrombin), member 1;serpin peptidase inhibitor clade C member 1;serpin peptidase inhibitor, clade C (antithrombin), member 1;ANTITHROMBIN III;ANTITHROMBIN;HEPARIN COFACTOR I	FALSE	7802
2182814	2157	T.0.015653	T.0.015653	F8	coagulation factor VIII	F8;coagulation factor VIII;F8 gene;coagulant factor viii;CLASSIC HEMOPHILIA;AHF;DXS1253E;F8B;F8C;FVIII;HEMA;antihemophilic factor;coagulation factor VIII A1 domain;coagulation factor VIII C2 domain;coagulation factor VIII, procoagulant component;coagulation factor VIIIc;factor VIII F8B	FALSE	7573
2182814	10255	T.0.035851	T.0.035851	HCG9	HLA complex group 9 (non-protein coding)	HCG9;HLA complex group 9 (non-protein coding);HLA complex group 9;HCGIX;HCGIX4	FALSE	1108821
2182814	54790	T.0.011858	T.0.011858	TET2	tet methylcytosine dioxygenase 2	TET2;tet methylcytosine dioxygenase 2;KIAA1546;MDS;methylcytosine dioxygenase TET2;probable methylcytosine dioxygenase TET2;tet oncogene family member 2;TET ONCOGENE FAMILY, MEMBER 2	FALSE	1132
2182814	171023	T.0.011937	T.0.011937	ASXL1	additional sex combs like 1, transcriptional regulator	ASXL1;additional sex combs like 1, transcriptional regulator;BOPS;MDS;putative Polycomb group protein ASXL1;additional sex combs like transcriptional regulator 1;ADDITIONAL SEX COMBS-LIKE 1;KIAA0978	FALSE	565
2182814	5154	T.0.011966	T.0.011966	PDGFA	platelet derived growth factor subunit A	PDGFA;platelet derived growth factor subunit A;platelet-derived growth factor alpha;PDGF-A;PDGF1;platelet-derived growth factor subunit A;PDGF A-chain;PDGF subunit A;platelet-derived growth factor A-chain;platelet-derived growth factor alpha chain;platelet-derived growth factor alpha polypeptide;PLATELET-DERIVED GROWTH FACTOR, ALPHA POLYPEPTIDE;PLATELET-DERIVED GROWTH FACTOR, A CHAIN	FALSE	3454
2182814	4869	T.0.016962	T.0.016962	NPM1	nucleophosmin 1	NPM1;nucleophosmin 1;B23;NPM;nucleophosmin;nucleolar protein NO38;nucleophosmin (nucleolar phosphoprotein B23, numatrin);nucleophosmin/nucleoplasmin family, member 1;testicular tissue protein Li 128;NUCLEOLAR PHOSPHOPROTEIN B23;NUMATRIN NPM1/ALK FUSION GENE	FALSE	2488
2182814	2322	T.0.012641	T.0.012641	FLT3	fms related tyrosine kinase 3	FLT3;fms related tyrosine kinase 3;CD135;FLK-2;FLK2;STK1;receptor-type tyrosine-protein kinase FLT3;CD135 antigen;FL cytokine receptor;fetal liver kinase 2;fms-like tyrosine kinase 3;growth factor receptor tyrosine kinase type III;stem cell tyrosine kinase 1;FMS-RELATED TYROSINE KINASE 3	FALSE	5335
2182814	174	T.0.003243	T.0.003243	AFP	alpha fetoprotein	AFP;alpha fetoprotein;alphafetoprotein;alphafetoglobulin;AFP protein;AFP gene;AFPD;FETA;HPAFP;alpha-fetoprotein;alpha-1-fetoprotein;alpha-fetoglobulin;AFP ALPHA-FETOPROTEIN, HEREDITARY PERSISTENCE OF;ALPHA-FETOPROTEIN DEFICIENCY	FALSE	11977
2182814	5156	T.0.014864	T.0.014864	PDGFRA	platelet derived growth factor receptor alpha	PDGFRA;platelet derived growth factor receptor alpha;PDGFRalpha;PDGF-Ralpha;CD140A;PDGFR-2;PDGFR2;platelet-derived growth factor receptor alpha;CD140 antigen-like family member A;CD140a antigen;PDGF-R-alpha;alpha-type platelet-derived growth factor receptor;platelet-derived growth factor receptor 2;platelet-derived growth factor receptor, alpha polypeptide;PLATELET-DERIVED GROWTH FACTOR RECEPTOR,…	FALSE	3405
2795945	3091	T.0.005494	T.0.005494	HIF1A	hypoxia inducible factor 1 subunit alpha	HIF1A;hypoxia inducible factor 1 subunit alpha;HIF1-A;HIF-1;Hypoxia-inducible factor 1alpha;HIF1alpha;alpha subunit hypoxia-inducible factor 1;HIF-1-alpha;HIF-1A;HIF-1alpha;HIF1;HIF1-ALPHA;MOP1;PASD8;bHLHe78;hypoxia-inducible factor 1-alpha;ARNT interacting protein;PAS domain-containing protein 8;basic-helix-loop-helix-PAS protein MOP1;class E basic helix-loop-helix protein 78;hypoxia inducible f…	FALSE	19226
2795945	596	T.0.015635	T.0.015635	BCL2	BCL2, apoptosis regulator	BCL2;BCL2, apoptosis regulator;b-cell lymphoma protein 2;Bcl-2;PPP1R50;apoptosis regulator Bcl-2;B-cell CLL/lymphoma 2;protein phosphatase 1, regulatory subunit 50;ONCOGENE B-CELL LEUKEMIA 2 LEUKEMIA/LYMPHOMA, B-CELL, 2	FALSE	66093
2795945	1029	T.0.001071	T.0.001071	CDKN2A	cyclin dependent kinase inhibitor 2A	CDKN2A;cyclin dependent kinase inhibitor 2A;cyclin-dependent kinase inhibitor p16;ARF;CDK4I;CDKN2;CMM2;INK4;INK4A;MLM;MTS-1;MTS1;P14;P14ARF;P16;P16-INK4A;P16INK4;P16INK4A;P19;P19ARF;TP16;cyclin-dependent kinase inhibitor 2A;CDK4 inhibitor p16-INK4;alternative reading frame;cell cycle negative regulator beta;cyclin-dependent kinase 4 inhibitor A;cyclin-dependent kinase inhibitor 2A (melanoma, p16,…	FALSE	13164
2795945	1033	T.0.016181	T.0.016181	CDKN3	cyclin dependent kinase inhibitor 3	CDKN3;cyclin dependent kinase inhibitor 3;CDI1;CIP2;KAP;KAP1;cyclin-dependent kinase inhibitor 3;CDK2-associated dual specificity phosphatase;Cdk-associated protein phosphatase;cyclin-dependent kinase inhibitor;cyclin-dependent kinase interacting protein 2;cyclin-dependent kinase interactor 1;kinase-associated phosphatase	FALSE	25244
2795945	131096	T.0.002588	T.0.002588	KCNH8	potassium voltage-gated channel subfamily H member 8	KCNH8;potassium voltage-gated channel subfamily H member 8;ELK;ELK1;Kv12.1;elk3;ELK channel 3;ether-a-go-go-like potassium channel 1;ether-a-go-go-like potassium channel 3;hElk1;potassium channel, voltage gated eag related subfamily H, member 8;potassium voltage-gated channel, subfamily H (eag-related), member 8;voltage-gated potassium channel subunit Kv12.1;POTASSIUM CHANNEL, VOLTAGE-GATED, SUBF…	FALSE	129
2795945	4869	T.0.016962	T.0.016962	NPM1	nucleophosmin 1	NPM1;nucleophosmin 1;B23;NPM;nucleophosmin;nucleolar protein NO38;nucleophosmin (nucleolar phosphoprotein B23, numatrin);nucleophosmin/nucleoplasmin family, member 1;testicular tissue protein Li 128;NUCLEOLAR PHOSPHOPROTEIN B23;NUMATRIN NPM1/ALK FUSION GENE	FALSE	2488
2795945	284424	T.0.017794	T.0.017794	MIR7-3HG	MIR7-3 host gene	MIR7-3HG;MIR7-3 host gene;C19orf30;Huh7;LINC00306;NCRNA00306;PGSF1;uc002mbe.2;MIR7-3 host gene (non-protein coding);long intergenic non-protein coding RNA 306;pituitary gland specific factor 1	FALSE	2899
2795945	960	T.0.004014	T.0.004014	CD44	CD44 molecule (Indian blood group)	CD44;CD44 molecule (Indian blood group);CDW44;CSPG8;ECMR-III;HCELL;HUTCH-I;IN;LHR;MC56;MDU2;MDU3;MIC4;Pgp1;CD44 antigen;GP90 lymphocyte homing/adhesion receptor;Hermes antigen;cell surface glycoprotein CD44;chondroitin sulfate proteoglycan 8;epican;extracellular matrix receptor III;hematopoietic cell E-and L-selectin ligand;heparan sulfate proteoglycan;homing function and Indian blood group syste…	FALSE	13706
2795945	8493	T.0.000066	T.0.000066	PPM1D	protein phosphatase, Mg2+/Mn2+ dependent 1D	PPM1D;protein phosphatase, Mg2+/Mn2+ dependent 1D;IDDGIP;PP2C-DELTA;WIP1;protein phosphatase 1D;protein phosphatase 1D magnesium-dependent, delta isoform;protein phosphatase 2C delta isoform;protein phosphatase Wip1;wild-type p53-induced phosphatase 1;PROTEIN PHOSPHATASE, MAGNESIUM-DEPENDENT, 1D;PROTEIN PHOSPHATASE, MAGNESIUM-DEPENDENT, 1, DELTA ISOFORM;WILDTYPE p53-INDUCED PHOSPHATASE 1	FALSE	366
2795945	8842	T.0.000824	T.0.000824	PROM1	prominin 1	PROM1;prominin 1;bull's eye macular dystrophy;AC133;CD133;CORD12;MCDR2;MSTP061;PROML1;RP41;STGD4;prominin-1;antigen AC133;hProminin;hematopoietic stem cell antigen;prominin-like protein 1;PROMININ, MOUSE, HOMOLOG-LIKE 1;CD133 ANTIGEN	FALSE	5768
2795945	2004	T.0.009263	T.0.009263	ELK3	ELK3, ETS transcription factor	ELK3;ELK3, ETS transcription factor;ERP;NET;SAP-2;SAP2;ETS domain-containing protein Elk-3;ELK3, ETS-domain protein (SRF accessory protein 2);ETS-related protein ERP;ETS-related protein NET;SRF accessory protein 2;serum response factor accessory protein 2;ELK3, ETS-DOMAIN PROTEIN;ETS-RELATED PROTEIN	FALSE	143
3659828
2884232	1243	T.0.040407	T.0.040407	CMM	cutaneous malignant melanoma/dysplastic nevus	CMM;cutaneous malignant melanoma/dysplastic nevus;FAMILIAL MELANOMA;CUTANEOUS MALIGNANT MELANOMA;CMM1;DNS;FAMMM;MLM;dysplastic nevus syndrome;MELANOMA, CUTANEOUS MALIGNANT;MELANOMA, MALIGNANT;FAMILIAL ATYPICAL MOLE-MALIGNANT MELANOMA SYNDROME;MELANOMA, FAMILIAL;DYSPLASTIC NEVUS SYNDROME, HEREDITARY;DNS MELANOMA, CUTANEOUS MALIGNANT, SUSCEPTIBILITY TO, 1;B-K MOLE SYNDROME	FALSE	3695
2884232	7299	T.0.005764	T.0.005764	TYR	tyrosinase	TYR;tyrosinase;TYR gene;ATN;CMM8;OCA1;OCA1A;OCAIA;SHEP3;LB24-AB;SK29-AB;monophenol monooxygenase;oculocutaneous albinism IA;tumor rejection antigen AB	FALSE	8350
2884232	7297	T.0.015026	T.0.015026	TYK2	tyrosine kinase 2	TYK2;tyrosine kinase 2;TYK-2;IMD35;JTK1;non-receptor tyrosine-protein kinase TYK2	FALSE	1586
2884232	3586	T.0.005303	T.0.005303	IL10	interleukin 10	IL10;interleukin 10;interleukin10;interleukin X;IL-X;CSIF;GVHDS;IL-10;IL10A;TGIF;interleukin-10;T-cell growth inhibitory factor;cytokine synthesis inhibitory factor	FALSE	56479
2884232	3156	T.0.001187	T.0.001187	HMGCR	3-hydroxy-3-methylglutaryl-CoA reductase	HMGCR;3-hydroxy-3-methylglutaryl-CoA reductase;3-hydroxy-3-methylglutaryl coa reductase;LDLCQ3;3-hydroxy-3-methylglutaryl-Coenzyme A reductase;3-hydroxy-3-methylglutaryl CoA reductase (NADPH);HMG-CoA reductase;hydroxymethylglutaryl-CoA reductase;3-@HYDROXY-3-METHYLGLUTARYL-CoA REDUCTASE;HMG-CoA REDUCTASE LOW DENSITY LIPOPROTEIN CHOLESTEROL LEVEL QUANTITATIVE TRAIT LOCUS 3;STATINS, ATTENUATED CHOL…	FALSE	31117
2884232	1308	T.0.001091	T.0.001091	COL17A1	collagen type XVII alpha 1 chain	COL17A1;collagen type XVII alpha 1 chain;KIAA0204;collagen XVII;BA16H23.2;BP180;BPA-2;BPAG2;ERED;LAD-1;collagen alpha-1(XVII) chain;180 kDa bullous pemphigoid antigen 2;alpha 1 type XVII collagen;bA16H23.2 (collagen, type XVII, alpha 1 (BP180));bullous pemphigoid antigen 2 (180kD);collagen XVII, alpha-1 polypeptide;collagen, type XVII, alpha 1;type XVII collagen alpha-1;COLLAGEN, TYPE XVII, ALPHA…	FALSE	934
2884232	10255	T.0.035851	T.0.035851	HCG9	HLA complex group 9 (non-protein coding)	HCG9;HLA complex group 9 (non-protein coding);HLA complex group 9;HCGIX;HCGIX4	FALSE	1108821
2884232	55315	T.0.001966	T.0.001966	SLC29A3	solute carrier family 29 member 3	SLC29A3;solute carrier family 29 member 3;ENT3;HCLAP;HJCD;PHID;equilibrative nucleoside transporter 3;solute carrier family 29 (equilibrative nucleoside transporter), member 3;solute carrier family 29 (nucleoside transporters), member 3;SOLUTE CARRIER FAMILY 29 (NUCLEOSIDE TRANSPORTER), MEMBER 3: SLC29A3	FALSE	249
2884232	7124	T.0.006877	T.0.006877	TNF	tumor necrosis factor	TNF;tumor necrosis factor;monocyte-derived TNF;macrophage-derived TNF;TNFalpha;ALPHA TUMOR NECROSIS FACTOR;DIF;TNF-alpha;TNFA;TNFSF2;TNLG1F;APC1 protein;TNF, macrophage-derived;TNF, monocyte-derived;TNF-a;cachectin;tumor necrosis factor ligand 1F;tumor necrosis factor ligand superfamily member 2;tumor necrosis factor-alpha;TUMOR NECROSIS FACTOR, ALPHA	FALSE	188792
2884232	3596	T.0.016205	T.0.016205	IL13	interleukin 13	IL13;interleukin 13;IL-13;P600;interleukin-13	FALSE	11854
2884232	4157	T.0.012376	T.0.012376	MC1R	melanocortin 1 receptor	MC1R;melanocortin 1 receptor;MC-1 receptor;MC1 receptor;melanocortin1 receptor;MC-1R;CMM5;MSH-R;SHEP2;melanocyte-stimulating hormone receptor;MC1-R;alpha melanocyte stimulating hormone receptor;melanotropin receptor;MSHR	FALSE	1594
2884232	246778	T.0.012161	T.0.012161	IL27	interleukin 27	IL27;interleukin 27;IL-27;IL-27A;IL27A;IL27p28;IL30;p28;interleukin-27 subunit alpha;IL-27 p28 subunit;IL-27 subunit alpha;IL-27-A;IL27-A;interleukin-30;INTERLEUKIN 27, 28-KD SUBUNIT;INTERLEUKIN 30	FALSE	1282
2884232	149233	T.0.012180	T.0.012180	IL23R	interleukin 23 receptor	IL23R;interleukin 23 receptor;interleukin-23 receptor;IL-23 receptor	FALSE	842
2884232	4893	T.0.007635	T.0.007635	NRAS	NRAS proto-oncogene, GTPase	NRAS;NRAS proto-oncogene, GTPase;ALPS4;CMNS;N-ras;NCMS;NRAS1;NS6;GTPase NRas;N-ras protein part 4;neuroblastoma RAS viral (v-ras) oncogene homolog;neuroblastoma RAS viral oncogene homolog;transforming protein N-Ras;v-ras neuroblastoma RAS viral oncogene homolog;ONCOGENE NRAS;NRAS1 AUTOIMMUNE LYMPHOPROLIFERATIVE SYNDROME, TYPE IV	FALSE	4594
2884232	64170	T.0.007975	T.0.007975	CARD9	caspase recruitment domain family member 9	CARD9;caspase recruitment domain family member 9;CANDF2;hCARD9;caspase recruitment domain-containing protein 9	FALSE	264
2884232	4286	T.0.003810	T.0.003810	MITF	melanogenesis associated transcription factor	MITF;melanogenesis associated transcription factor;CMM8;COMMAD;MI;WS2;WS2A;bHLHe32;microphthalmia-associated transcription factor;class E basic helix-loop-helix protein 32;microphtalmia-associated transcription factor;MICROPHTHALMIA, MOUSE, HOMOLOG OF	FALSE	2336
2884232	7099	T.0.003528	T.0.003528	TLR4	toll like receptor 4	TLR4;toll like receptor 4;ARMD10;CD284;TLR-4;TOLL;toll-like receptor 4;hToll;homolog of Drosophila toll;TOLL, DROSOPHILA, HOMOLOG OF;TOLL ENDOTOXIN HYPORESPONSIVENESS	FALSE	19569
2884232	23596	T.0.008648	T.0.008648	OPN3	opsin 3	OPN3;opsin 3;ECPN;PPP1R116;opsin-3;encephalopsin;opsin 3 (encephalopsin, panopsin);protein phosphatase 1, regulatory subunit 116;PANOPSIN	FALSE	44
2884232	673	T.0.014146	T.0.014146	BRAF	B-Raf proto-oncogene, serine/threonine kinase	BRAF;B-Raf proto-oncogene, serine/threonine kinase;B-RAF1;B-raf;BRAF1;NS7;RAFB1;serine/threonine-protein kinase B-raf;94 kDa B-raf protein;B-Raf proto-oncogene serine/threonine-protein kinase (p94);B-Raf serine/threonine-protein;murine sarcoma viral (v-raf) oncogene homolog B1;proto-oncogene B-Raf;v-raf murine sarcoma viral oncogene homolog B;v-raf murine sarcoma viral oncogene homolog B1;ONCOGEN…	FALSE	12546
2884232	51517	T.0.000174	T.0.000174	NCKIPSD	NCK interacting protein with SH3 domain	NCKIPSD;NCK interacting protein with SH3 domain;WISH/DIP1;AF3P21;DIP;DIP1;ORF1;SPIN90;VIP54;WASLBP;WISH;NCK-interacting protein with SH3 domain;54 kDa VacA-interacting protein;54 kDa vimentin-interacting protein;90 kDa SH3 protein interacting with Nck;SH3 adapter protein SPIN90;SH3 protein interacting with Nck, 90 kDa;WASP-interacting SH3-domain protein;dia interacting protein;dia-interacting pro…	FALSE	41
2884232	6696	T.0.010200	T.0.010200	SPP1	secreted phosphoprotein 1	SPP1;secreted phosphoprotein 1;BNSP;BSPI;ETA-1;OPN;osteopontin;SPP1/CALPHA1 fusion;early T-lymphocyte activation 1;nephropontin;osteopontin/immunoglobulin alpha 1 heavy chain constant region fusion protein;secreted phosphoprotein 1 (osteopontin, bone sialoprotein I, early T-lymphocyte activation 1);secreted phosphoprotein 1 variant 6;urinary stone protein;uropontin;BONE SIALOPROTEIN;EARLY T LYMPH…	FALSE	12503
2884232	2335	T.0.009195	T.0.009195	FN1	fibronectin 1	FN1;fibronectin 1;CIG;ED-B;FINC;FN;FNZ;GFND;GFND2;LETS;MSF;SMDCF;fibronectin;cold-insoluble globulin;migration-stimulating factor;LARGE, EXTERNAL, TRANSFORMATION-SENSITIVE PROTEIN;LETS PLASMA FIBRONECTIN DEFICIENCY	FALSE	694
2884232	7412	T.0.000606	T.0.000606	VCAM1	vascular cell adhesion molecule 1	VCAM1;vascular cell adhesion molecule 1;vascular cell-adhesion protein 1 precursor;CD106;INCAM-100;vascular cell adhesion protein 1;CD106 antigen	FALSE	11062
2884232	142910	T.0.020131	T.0.020131	LIPJ	lipase family member J	LIPJ;lipase family member J;FLJ11218;LIPL1;bA425M17.2;lipase member J;lipase J;lipase-like abhydrolase domain-containing protein 1;lipase-like, ab-hydrolase domain containing 1;HMGCR;3-hydroxy-3-methylglutaryl-CoA reductase;hydroxymethylglutaryl-CoA reductase;3-hydroxy-3-methylglutaryl CoA reductase (NADPH)	FALSE	27347
2884232	1638	T.0.009838	T.0.009838	DCT	dopachrome tautomerase	DCT;dopachrome tautomerase;DCT protein;DCT gene;TRP-2;TYRP2;L-dopachrome tautomerase;DT;L-dopachrome Delta-isomerase;L-dopachrome isomerase;TRP2;dopachrome delta-isomerase;dopachrome tautomerase (dopachrome delta-isomerase, tyrosine-related protein 2);tyrosinase related protein-2;tyrosine-related protein 2;TYROSINASE-RELATED PROTEIN 2	FALSE	631
3655723
3760132	10255	T.0.035851	T.0.035851	HCG9	HLA complex group 9 (non-protein coding)	HCG9;HLA complex group 9 (non-protein coding);HLA complex group 9;HCGIX;HCGIX4	FALSE	1108821
3982793
6524906
6499624	3329	T.0.015585	T.0.015585	HSPD1	heat shock protein family D (Hsp60) member 1	HSPD1;heat shock protein family D (Hsp60) member 1;HSP-65;SPG-13;CPN60;GROEL;HLD4;HSP-60;HSP60;HSP65;HuCHA60;SPG13;60 kDa heat shock protein, mitochondrial;60 kDa chaperonin;P60 lymphocyte protein;chaperonin 60;heat shock 60kDa protein 1 (chaperonin);heat shock protein 65;mitochondrial matrix protein P1;short heat shock protein 60 Hsp60s1;HEAT-SHOCK 60-KD PROTEIN 1;CHAPERONIN, 60-KD;GroEL, E. COL…	FALSE	8862
6499624	10255	T.0.035851	T.0.035851	HCG9	HLA complex group 9 (non-protein coding)	HCG9;HLA complex group 9 (non-protein coding);HLA complex group 9;HCGIX;HCGIX4	FALSE	1108821
6437775	7263	T.0.011515	T.0.011515	TST	thiosulfate sulfurtransferase	TST;thiosulfate sulfurtransferase;TST gene;thiosulfate sulfur transferase;RDS;thiosulfate sulfurtransferase (rhodanese);RHODANESE	FALSE	738
6437775	4357	T.0.007211	T.0.007211	MPST	mercaptopyruvate sulfurtransferase	MPST;mercaptopyruvate sulfurtransferase;MST;TST2;TUM1;3-mercaptopyruvate sulfurtransferase;human liver rhodanese;tRNA thiouridin modification protein 1;testicular tissue protein Li 200	FALSE	289
6511878	5649	T.0.001422	T.0.001422	RELN	reelin	RELN;reelin;ETL7;LIS2;PRO1598;RL	FALSE	1629
6511878	796	T.0.011972	T.0.011972	CALCA	calcitonin related polypeptide alpha	CALCA;calcitonin related polypeptide alpha;CRGP-1;CRGPI;CALC1;CGRP;CGRP-I;CGRP1;CT;KC;PCT;calcitonin;calcitonin gene-related peptide 1;alpha-type CGRP;calcitonin 1;calcitonin gene-related peptide I;calcitonin/calcitonin-related polypeptide, alpha;katacalcin;CT CALCITONIN GENE-RELATED PEPTIDE	FALSE	23204
6511878	551	T.0.016526	T.0.016526	AVP	arginine vasopressin	AVP;arginine vasopressin;ADH;ARVP;AVP-NPII;AVRP;VP;vasopressin-neurophysin 2-copeptin;antidiuretic hormone;copeptin;neurohypophyseal;prepro-AVP-NP II;prepro-arginine-vasopressin-neurophysin II;vasopressin-neurophysin II-copeptin;VASOPRESSIN-NEUROPHYSIN II;ADH NEUROPHYSIN II;NPII	FALSE	15002
6511878	133	T.0.012693	T.0.012693	ADM	adrenomedullin	ADM;adrenomedullin;ADM protein;ADM gene;AM;PAMP;preproadrenomedullin;proadrenomedullin N-20 terminal peptide	FALSE	3397
7261091
7244591
6109376	1025	T.0.002844	T.0.002844	CDK9	cyclin dependent kinase 9	CDK9;cyclin dependent kinase 9;CDK-9;C-2k;CDC2L4;CTK1;PITALRE;TAK;cyclin-dependent kinase 9;CDC2-related kinase;cell division cycle 2-like protein kinase 4;cell division protein kinase 9;serine/threonine protein kinase PITALRE;tat-associated kinase complex catalytic subunit;CTK1, YEAST, HOMOLOG OF	FALSE	968
6109376	23476	T.0.008445	T.0.008445	BRD4	bromodomain containing 4	BRD4;bromodomain containing 4;CAP;HUNK1;HUNKI;MCAP;bromodomain-containing protein 4;chromosome-associated protein;MITOTIC CHROMOSOME-ASSOCIATED PROTEIN;HUNK1 BRD4/NUT FUSION GENE	FALSE	950
7405254	3630	T.0.016556	T.0.016556	INS	insulin	INS;insulin;IDDM;IDDM1;IDDM2;ILPR;IRDN;MODY10;preproinsulin;proinsulin;PROINSULIN HYPERPROINSULINEMIA;INS-IGF2 SPLICED READ-THROUGH TRANSCRIPTS;INSIGF	FALSE	296528
7405254	3479	T.0.016236	T.0.016236	IGF1	insulin like growth factor 1	IGF1;insulin like growth factor 1;IGF-I;IGFI;MGF;insulin-like growth factor I;insulin-like growth factor 1 (somatomedin C);insulin-like growth factor IB;mechano growth factor;somatomedin-C;IGF I;SOMATOMEDIN C	FALSE	44068
215490	847	T.0.015195	T.0.015195	CAT	catalase	CAT;catalase;CAT ACATALASEMIA;ACATALASIA;CATALASE DEFICIENCY	FALSE	46931
215490	1401	T.0.015207	T.0.015207	CRP	C-reactive protein	CRP;C-reactive protein;CRP protein;CRP gene;PTX1;C-reactive protein, pentraxin-related;pentraxin 1;PENTRAXIN 1, SHORT	FALSE	63836
215490	2920	T.0.015095	T.0.015095	CXCL2	C-X-C motif chemokine ligand 2	CXCL2;C-X-C motif chemokine ligand 2;MACROPHAGE INFLAMMATORY PROTEIN 2ALPHA;Grobeta;CXCL-2;chemokine ligand 2;CINC-2a;GRO2;GROb;MGSA-b;MIP-2a;MIP2;MIP2A;SCYB2;C-X-C motif chemokine 2;GRO2 oncogene;MGSA beta;MIP2-alpha;chemokine (C-X-C motif) ligand 2;gro-beta;growth-regulated protein beta;macrophage inflammatory protein 2-alpha;melanoma growth stimulatory activity beta;CHEMOKINE, CXC MOTIF, LIGAN…	FALSE	4171
215490	6876	T.0.015099	T.0.015099	TAGLN	transgelin	TAGLN;transgelin;transgelin1;SM22alpha;SM22;SM22-alpha;SMCC;TAGLN1;WS3-10;22 kDa actin-binding protein;smooth muscle protein 22-alpha;transgelin variant 2	FALSE	1368
215490	100240709	T.0.078625	T.0.078625	GAPDHP44	glyceraldehyde 3 phosphate dehydrogenase pseudogene 44	GAPDHP44;glyceraldehyde 3 phosphate dehydrogenase pseudogene 44;GAPDH	FALSE	5736
215490	5340	T.0.015042	T.0.015042	PLG	plasminogen	PLG;plasminogen;PLG gene;angiostatin;plasmin;PLG ANGIOSTATIN;MICROPLASMIN	FALSE	49036
215490	5970	T.0.015037	T.0.015037	RELA	RELA proto-oncogene, NF-kB subunit	RELA;RELA proto-oncogene, NF-kB subunit;NFKB3;p65;transcription factor p65;NF-kappa-B p65delta3;NF-kappa-B transcription factor p65;nuclear factor NF-kappa-B p65 subunit;nuclear factor of kappa light polypeptide gene enhancer in B-cells 3;v-rel avian reticuloendotheliosis viral oncogene homolog A;v-rel reticuloendotheliosis viral oncogene homolog A;NUCLEAR FACTOR KAPPA-B, SUBUNIT 3;TRANSCRIPTION …	FALSE	7637
215490	929	T.0.015059	T.0.015059	CD14	CD14 molecule	CD14;CD14 molecule;monocyte differentiation antigen CD14;myeloid cell-specific leucine-rich glycoprotein	FALSE	12402
215490	6647	T.0.015004	T.0.015004	SOD1	superoxide dismutase 1	SOD1;superoxide dismutase 1;IPO-A;SOD-1;copper-zinc superoxide dismutase;ALS;ALS1;HEL-S-44;IPOA;SOD;hSod1;homodimer;superoxide dismutase [Cu-Zn];Cu/Zn superoxide dismutase;SOD, soluble;epididymis secretory protein Li 44;indophenoloxidase A;superoxide dismutase 1, soluble;superoxide dismutase, cystolic;SUPEROXIDE DISMUTASE, CYTOSOLIC;SUPEROXIDE DISMUTASE, SOLUBLE;SUPEROXIDE DISMUTASE, COPPER-ZINC;…	FALSE	9930
215490	5155	T.0.005495	T.0.005495	PDGFB	platelet derived growth factor subunit B	PDGFB;platelet derived growth factor subunit B;platelet-derived growth factor beta;b chain pdgf;IBGC5;PDGF-2;PDGF2;SIS;SSV;c-sis;platelet-derived growth factor subunit B;PDGF subunit B;PDGF, B chain;becaplermin;platelet-derived growth factor 2;platelet-derived growth factor B chain;platelet-derived growth factor beta polypeptide (simian sarcoma viral (v-sis) oncogene homolog);platelet-derived gro…	FALSE	5824
215490	57124	T.0.005440	T.0.005440	CD248	CD248 molecule	CD248;CD248 molecule;CD164L1;TEM1;endosialin;2610111G01Rik;CD164 sialomucin-like 1;CD248 antigen, endosialin;CD248 molecule, endosialin;tumor endothelial marker 1;CD248 ANTIGEN	FALSE	283
215490	5743	T.0.005462	T.0.005462	PTGS2	prostaglandin-endoperoxide synthase 2	PTGS2;prostaglandin-endoperoxide synthase 2;PTGS-2;COX-2;COX2;GRIPGHS;PGG/HS;PGHS-2;PHS-2;hCox-2;prostaglandin G/H synthase 2;PGH synthase 2;PHS II;cyclooxygenase 2;cyclooxygenase 2b;prostaglandin H2 synthase 2;prostaglandin-endoperoxide synthase 2 (prostaglandin G/H synthase and cyclooxygenase);PGHS2;GLUCOCORTICOID-REGULATED INFLAMMATORY PROSTAGLANDIN G/H SYNTHASE	FALSE	39103
215490	3586	T.0.005303	T.0.005303	IL10	interleukin 10	IL10;interleukin 10;interleukin10;interleukin X;IL-X;CSIF;GVHDS;IL-10;IL10A;TGIF;interleukin-10;T-cell growth inhibitory factor;cytokine synthesis inhibitory factor	FALSE	56479
215490	4843	T.0.005307	T.0.005307	NOS2	nitric oxide synthase 2	NOS2;nitric oxide synthase 2;nitric oxide synthase ii;NOS-II;NOSII;NOS-2;type 2 NOS;NOS type 2;type II NOS;NOS-2A;macrophage nitric oxide synthase;INDUCIBLE NITRIC OXIDE SYNTHASE;HEP-NOS;INOS;NOS;NOS2A;nitric oxide synthase, inducible;NOS, type II;hepatocyte NOS;inducible NO synthase;inducible NOS;nitric oxide synthase 2, inducible;nitric oxide synthase 2A (inducible, hepatocytes);nitric oxide sy…	FALSE	33111
215490	9211	T.0.005380	T.0.005380	LGI1	leucine rich glioma inactivated 1	LGI1;leucine rich glioma inactivated 1;epilepsy, partial;partial epilepsy;glioma inactivated 1 leucine-rich;ADLTE;ADPAEF;ADPEAF;EPITEMPIN;EPT;ETL1;IB1099;leucine-rich glioma-inactivated protein 1;epitempin-1;LEUCINE-RICH GENE, GLIOMA-INACTIVATED, 1	FALSE	3059
215490	9429	T.0.005388	T.0.005388	ABCG2	ATP binding cassette subfamily G member 2 (Junior blood group)	ABCG2;ATP binding cassette subfamily G member 2 (Junior blood group);ABC15;ABCP;BCRP;BCRP1;BMDP;CD338;CDw338;EST157481;GOUT1;MRX;MXR;MXR-1;MXR1;UAQTL1;ATP-binding cassette sub-family G member 2;ABC transporter;ATP-binding cassette transporter G2;ATP-binding cassette, sub-family G (WHITE), member 2 (Junior blood group);breast cancer resistance protein;mitoxantrone resistance-associated protein;mul…	FALSE	5271
215490	3553	T.0.001691	T.0.001691	IL1B	interleukin 1 beta	IL1B;interleukin 1 beta;beta interleukin 1;interleukin 1beta;ILI beta;IL I beta;IL Ibeta;IL1beta;IL-1beta;interleukin Ibeta;interleukin I beta;interleukin1beta;interleukin1 beta;IL1-B;IL-1;IL1-BETA;IL1F2;interleukin-1 beta;IL-1 beta;catabolin;preinterleukin 1 beta;pro-interleukin-1-beta;INTERLEUKIN 1-BETA	FALSE	73866
215490	928	T.0.001569	T.0.001569	CD9	CD9 molecule	CD9;CD9 molecule;BTCC-1;DRAP-27;MIC3;MRP-1;TSPAN-29;TSPAN29;CD9 antigen;5H9 antigen;BA-2/p24 antigen;CD9 antigen (p24);antigen CD9;cell growth-inhibiting gene 2 protein;leukocyte antigen MIC3;motility related protein-1;tetraspanin-29;ANTIGEN DEFINED BY MONOCLONAL ANTIBODY 602-29	FALSE	1993
215490	5054	T.0.015950	T.0.015950	SERPINE1	serpin family E member 1	SERPINE1;serpin family E member 1;type 1 plasminogen activator inhibitor;type I plasminogen activator inhibitor;SERPINE-1;plasminogen activator inhibitor I;PAI;PAI-1;PAI1;PLANH1;plasminogen activator inhibitor 1;endothelial plasminogen activator inhibitor;serine (or cysteine) proteinase inhibitor, clade E (nexin, plasminogen activator inhibitor type 1), member 1;serpin E1;serpin peptidase inhibit…	FALSE	14093
215490	3554	T.0.015955	T.0.015955	IL1R1	interleukin 1 receptor type 1	IL1R1;interleukin 1 receptor type 1;IL-1RAlpha;IL-1-R1;IL1-R1;IL-1R1;CD121A;D2S1473;IL-1R-alpha;IL1R;IL1RA;P80;interleukin-1 receptor type 1;CD121 antigen-like family member A;IL-1R-1;IL-1RT-1;IL-1RT1;interleukin 1 receptor alpha, type I;interleukin-1 receptor alpha;interleukin-1 receptor type I;INTERLEUKIN 1 RECEPTOR, TYPE I;INTERLEUKIN 1 RECEPTOR, ALPHA, TYPE I;INTERLEUKIN 1 RECEPTOR	FALSE	10170
215490	4288	T.0.015846	T.0.015846	MKI67	marker of proliferation Ki-67	MKI67;marker of proliferation Ki-67;KI-67 antigen;monoclonal antibody Ki-67;MKI-67;KIA;MIB-;MIB-1;PPP1R105;proliferation marker protein Ki-67;antigen Ki67;antigen identified by monoclonal antibody Ki-67;proliferation-related Ki-67 antigen;protein phosphatase 1, regulatory subunit 105	FALSE	17861
215490	1282	T.0.001202	T.0.001202	COL4A1	collagen type IV alpha 1 chain	COL4A1;collagen type IV alpha 1 chain;collagen, type IV, alpha1;alpha-1IV collagen;alpha1-IV collagen;alpha-1-IV collagen;collagen IV alpha 1;collagen IV alpha1;collagen IV-A1;type IV collagen alpha 1;alpha 1 type IV collagen;BSVD;RATOR;collagen alpha-1(IV) chain;COL4A1 NC1 domain;arresten;collagen IV, alpha-1 polypeptide;collagen of basement membrane, alpha-1 chain;COLLAGEN, TYPE IV, ALPHA-1;COL…	FALSE	563
[truncated: 120 more rows]
